# Supplementary material for: High tandem repeat content in the genome of the short-lived annual fish Nothobranchius furzeri: a new vertebrate model for aging research
Source: Genome Biol. 2009 Feb 11;10(2):R16. doi: 10.1186/gb-2009-10-2-r16 (PMC2688266; doi:10.1186/gb-2009-10-2-r16)
Supplement: Additional data file 2 — N. furzeri GRZ gene fragments identified by BLASTX searches in Swiss-Prot/TrEMBL. [file gb-2009-10-2-r16-S2.xls]

## Sheet: Additional data file 2
N. furzeri GRZ sequence id	hit identity	hit description	hit in database	p-value	match identity of best hit [%]	matched query fraction of best hit [%]	query length [bp]
GRZ-G-b-32h01.f1	Q4S934|Q4S934_TETNG	Chromosome undetermined SCAF14702, whole genome shotgun sequence. (Fragment) - Tetraodon nigroviridis (Green puffer)	trembl	4.1e-193	76.54	50.14	1454
GRZ-G-b-54h06.f1	Q4RXS8|Q4RXS8_TETNG	Chromosome 11 SCAF14979, whole genome shotgun sequence. - Tetraodon nigroviridis (Green puffer)	trembl	6.9e-190	94.66	85.03	1256
GRZ-G-b-12f03.f1	Q8JG01|Q8JG01_FUGRU	Alpha2 d1 adrenergic receptor - Fugu rubripes (Japanese pufferfish) (Takifugu rubripes)	trembl	1.1e-182	81.8	81.66	1543
GRZ-G-b-37e03.f1	sp|O43497|CAC1G_HUMAN	Voltage-dependent T-type calcium channel subunit alpha-1G (Voltage- gated calcium channel subunit alpha Cav3.1) (Cav3.1c) (NBR13).	swiss	6.6e-161	98	99.67	903
GRZ-G-b-07g04.f1	Q4RQT6|Q4RQT6_TETNG	Chromosome 2 SCAF15004, whole genome shotgun sequence - Tetraodon nigroviridis (Green puffer)	trembl	2.5e-144	66.89	99.7	1342
GRZ-G-b-19g10.f1	sp|Q7SYI5|C1GTA_DANRE	Glycoprotein-N-acetylgalactosamine 3-beta-galactosyltransferase 1A (EC 2.4.1.12) (Core 1 beta1,3-galactosyltransferase 1A) (Core1 UDP- galactose:N-acetylgalactosamine-alpha-R beta 1,3-galactosyltransferase 1A) (Core 1 beta3-Gal-T A) (C1GalT1 A) (Core 1 O-glycan T-synthase A).	swiss	2.7e-130	84.55	56.75	1163
GRZ-G-b-39b07.f1	Q2V8U8|Q2V8U8_XIPMA	C-JUN - Xiphophorus maculatus (Southern platyfish)	trembl	3e-130	80.42	42.22	1620
GRZ-G-b-40c05.f1	sp|P51523|ZNF84_HUMAN	Zinc finger protein 84 (Zinc finger protein HPF2).	swiss	1e-126	47.37	57.37	1778
GRZ-G-b-32c05.f1	Q4SFN8|Q4SFN8_TETNG	Chromosome 7 SCAF14601, whole genome shotgun sequence. - Tetraodon nigroviridis (Green puffer)	trembl	3.2e-121	60.11	30.88	1642
GRZ-G-b-03e08.r1	Q4SRM9|Q4SRM9_TETNG	Chromosome 4 SCAF14508, whole genome shotgun sequence. - Tetraodon nigroviridis (Green puffer)	trembl	3.9e-113	93.94	53.23	744
GRZ-G-b-21e08.f1	Q8HLW9|Q8HLW9_ORYLA	Cytochrome c oxidase subunit III - Oryzias latipes (Medaka fish) (Japanese ricefish)	trembl	5.9e-113	85.21	71.32	1081
GRZ-G-b-40c02.f1	A1L2T5|A1L2T5_XENLA	Hypothetical protein - Xenopus laevis (African clawed frog)	trembl	2.2e-106	83.33	43.27	1539
GRZ-G-b-46b09.r1	Q4T8Y7|Q4T8Y7_TETNG	Chromosome undetermined SCAF7690, whole genome shotgun sequence - Tetraodon nigroviridis (Green puffer)	trembl	6e-105	68.99	69.67	1111
GRZ-G-b-47g10.f1	Q4SG43|Q4SG43_TETNG	Chromosome 12 SCAF14600, whole genome shotgun sequence - Tetraodon nigroviridis (Green puffer)	trembl	2.4e-104	62.77	25.61	1605
GRZ-G-b-27c02.r1	Q07G26|Q07G26_XENTR	Novel protein - Xenopus tropicalis (Western clawed frog) (Silurana tropicalis)	trembl	9.1e-101	53.85	98.14	914
GRZ-G-b-08b09.f1	Q4S3S7|Q4S3S7_TETNG	Chromosome 20 SCAF14744, whole genome shotgun sequence. - Tetraodon nigroviridis (Green puffer)	trembl	1.3e-98	92.98	11.47	1491
GRZ-G-b-37h07.f1	sp|P35605|COPB2_BOVIN	Coatomer subunit beta' (Beta'-coat protein) (Beta'-COP) (p102).	swiss	3.6e-96	95.52	10.51	1913
GRZ-G-b-25h10.f1	Q4RLR0|Q4RLR0_TETNG	Chromosome 10 SCAF15019, whole genome shotgun sequence - Tetraodon nigroviridis (Green puffer)	trembl	2.9e-95	89.72	27.6	1163
GRZ-G-b-46e12.f1	Q4S8X8|Q4S8X8_TETNG	Chromosome 7 SCAF14703, whole genome shotgun sequence - Tetraodon nigroviridis (Green puffer)	trembl	1.7e-90	70.73	48.98	1225
GRZ-G-b-49c11.f1	Q5H724|Q5H724_FUGRU	TLR21 - Fugu rubripes (Japanese pufferfish) (Takifugu rubripes)	trembl	2.3e-89	83.5	52.77	1137
GRZ-G-b-32g09.f1	Q4S2K3|Q4S2K3_TETNG	Chromosome 17 SCAF14760, whole genome shotgun sequence - Tetraodon nigroviridis (Green puffer)	trembl	1.5e-82	89.19	45.17	1222
GRZ-G-b-05e03.f1	Q4RHS3|Q4RHS3_TETNG	Chromosome 8 SCAF15044, whole genome shotgun sequence - Tetraodon nigroviridis (Green puffer)	trembl	2.4e-82	65.37	42.46	1420
GRZ-G-b-53f06.f1	Q4SP84|Q4SP84_TETNG	Chromosome 15 SCAF14542, whole genome shotgun sequence. (Fragment) - Tetraodon nigroviridis (Green puffer)	trembl	2e-80	67.97	28.15	1300
GRZ-G-b-55g05.f1	Q4S9G8|Q4S9G8_TETNG	Chromosome undetermined SCAF14696, whole genome shotgun sequence - Tetraodon nigroviridis (Green puffer)	trembl	8.7e-80	68.55	39.1	1220
GRZ-G-b-25a12.f1	Q4T982|Q4T982_TETNG	Chromosome undetermined SCAF7631, whole genome shotgun sequence - Tetraodon nigroviridis (Green puffer)	trembl	4.6e-77	61.76	77.49	1053
GRZ-G-b-19g04.r1	Q4RH63|Q4RH63_TETNG	Chromosome undetermined SCAF15069, whole genome shotgun sequence. - Tetraodon nigroviridis (Green puffer)	trembl	1.1e-75	60	99.18	850
GRZ-G-b-51d03.f1	Q4RMH6|Q4RMH6_TETNG	Chromosome 10 SCAF15019, whole genome shotgun sequence. (Fragment) - Tetraodon nigroviridis (Green puffer)	trembl	6e-75	67.24	84.1	824
GRZ-G-b-16b12.f1	Q4SK53|Q4SK53_TETNG	Chromosome 2 SCAF14570, whole genome shotgun sequence. - Tetraodon nigroviridis (Green puffer)	trembl	4e-73	67.95	13.02	1797
GRZ-G-b-35e04.f1	Q1MSY0|Q1MSY0_DANRE	Novel protein similar to vertebrate nebulin - Danio rerio (Zebrafish) (Brachydanio rerio)	trembl	2.7e-72	44.73	39.06	1728
GRZ-G-b-36b09.r1	Q07G26|Q07G26_XENTR	Novel protein - Xenopus tropicalis (Western clawed frog) (Silurana tropicalis)	trembl	6.2e-70	48.12	91.92	780
GRZ-G-b-31f12.r1	Q4SJT8|Q4SJT8_TETNG	Chromosome 1 SCAF14573, whole genome shotgun sequence - Tetraodon nigroviridis (Green puffer)	trembl	7e-70	87.72	19.59	873
GRZ-G-b-21a02.r1	Q4SE04|Q4SE04_TETNG	Chromosome 3 SCAF14626, whole genome shotgun sequence. - Tetraodon nigroviridis (Green puffer)	trembl	8.9e-69	81.71	27.89	882
GRZ-G-b-33a10.f1	Q4R1B5|Q4R1B5_SERQU	LDL receptor - Seriola quinqueradiata (Five-ray yellowtail)	trembl	2.3e-68	76	24.19	930
GRZ-G-b-07c11.f1	A2CF35|A2CF35_DANRE	Novel protein - Danio rerio (Zebrafish) (Brachydanio rerio)	trembl	6.2e-68	56.57	16.19	1835
GRZ-G-b-19d05.f1	sp|Q6ZN57|ZFP2_HUMAN	Zinc finger protein 2 homolog (Zfp-2).	swiss	6.3e-66	64.2	39.79	1327
GRZ-G-b-21c08.f1	sp|Q61214|DYR1A_MOUSE	Dual specificity tyrosine-phosphorylation-regulated kinase 1A (EC 2.7.12.1) (Protein kinase minibrain homolog) (MNBH) (MP86) (Dual specificity YAK1-related kinase).	swiss	1.4e-65	93.94	13.64	1452
GRZ-G-b-36d04.f1	Q4SE70|Q4SE70_TETNG	Chromosome undetermined SCAF14625, whole genome shotgun sequence. (Fragment) - Tetraodon nigroviridis (Green puffer)	trembl	1.1e-64	56.69	52.82	1403
GRZ-G-b-26g12.f1	Q4S975|Q4S975_TETNG	Chromosome 3 SCAF14700, whole genome shotgun sequence - Tetraodon nigroviridis (Green puffer)	trembl	5.6e-64	65.58	38.35	1189
GRZ-G-b-24b08.r1	Q4SUY6|Q4SUY6_TETNG	Chromosome 21 SCAF13835, whole genome shotgun sequence - Tetraodon nigroviridis (Green puffer)	trembl	6.1e-64	70.56	67.51	791
GRZ-G-b-54c02.f1	Q1LWS3|Q1LWS3_BRARE	Novel protein (Fragment) - Brachydanio rerio (Zebrafish) (Danio rerio)	trembl	3.6e-63	58.56	41.55	1307
GRZ-G-b-34h05.r1	A1L235|A1L235_DANRE	Zgc:158626 - Danio rerio (Zebrafish) (Brachydanio rerio)	trembl	1e-62	78.26	50.74	952
GRZ-G-b-28a06.r1	Q07G26|Q07G26_XENTR	Novel protein - Xenopus tropicalis (Western clawed frog) (Silurana tropicalis)	trembl	1.7e-62	54.55	61.99	905
GRZ-G-b-46a05.f1	Q6DGT4|Q6DGT4_BRARE	Zgc:92781 - Brachydanio rerio (Zebrafish) (Danio rerio)	trembl	2.4e-62	53.28	31.6	1291
GRZ-G-b-54g02.f1	Q4RF99|Q4RF99_TETNG	Chromosome 14 SCAF15120, whole genome shotgun sequence. (Fragment) - Tetraodon nigroviridis (Green puffer)	trembl	5.3e-61	88	11.16	1344
GRZ-G-b-19d02.f1	Q6Q2B1|Q6Q2B1_FUGRU	Forkhead box protein K1 isoform alpha - Fugu rubripes (Japanese pufferfish) (Takifugu rubripes)	trembl	3.7e-60	98.46	14.23	1370
GRZ-G-b-25b10.f1	Q4RXA0|Q4RXA0_TETNG	Chromosome 11 SCAF14979, whole genome shotgun sequence. - Tetraodon nigroviridis (Green puffer)	trembl	1.4e-58	65.36	63.93	840
GRZ-G-b-18d10.r1	Q4S8I1|Q4S8I1_TETNG	Chromosome 2 SCAF14705, whole genome shotgun sequence. - Tetraodon nigroviridis (Green puffer)	trembl	2.1e-58	72.13	22.24	823
GRZ-G-b-38h01.f1	Q4SKZ4|Q4SKZ4_TETNG	Chromosome 17 SCAF14563, whole genome shotgun sequence. - Tetraodon nigroviridis (Green puffer)	trembl	2.8e-58	74.32	28.13	1557
GRZ-G-b-31a01.f1	Q4RQZ2|Q4RQZ2_TETNG	Chromosome 14 SCAF15003, whole genome shotgun sequence - Tetraodon nigroviridis (Green puffer)	trembl	5e-57	49.25	29.62	1874
GRZ-G-b-12g11.r1	Q4TC28|Q4TC28_TETNG	Chromosome undetermined SCAF7058, whole genome shotgun sequence. - Tetraodon nigroviridis (Green puffer)	trembl	2.3e-56	80.95	22.47	841
GRZ-G-b-08e08.f1	Q4RKE9|Q4RKE9_TETNG	Chromosome 21 SCAF15029, whole genome shotgun sequence. - Tetraodon nigroviridis (Green puffer)	trembl	2.5e-56	64.65	19.27	1448
GRZ-G-b-07d04.f1	A2BG03|A2BG03_DANRE	Novel protein similar to vertebrate homeodomain interacting protein kinase 3 - Danio rerio (Zebrafish) (Brachydanio rerio)	trembl	2.1e-55	36.91	90.66	1178
GRZ-G-b-34a04.r1	Q6ZQV8|Q6ZQV8_HUMAN	CDNA FLJ46861 fis, clone UTERU3011092 - Homo sapiens (Human)	trembl	8.9e-55	36.74	80.43	981
GRZ-G-b-34f04.r1	Q4S2P9|Q4S2P9_TETNG	Chromosome 17 SCAF14760, whole genome shotgun sequence. - Tetraodon nigroviridis (Green puffer)	trembl	3e-54	65.92	80	660
GRZ-G-b-01a02.f1	Q4SNV7|Q4SNV7_TETNG	Chromosome 15 SCAF14542, whole genome shotgun sequence. - Tetraodon nigroviridis (Green puffer)	trembl	4.7e-54	76.47	14.52	1405
GRZ-G-b-37h05.f1	Q4SGV4|Q4SGV4_TETNG	Chromosome 14 SCAF14590, whole genome shotgun sequence. - Tetraodon nigroviridis (Green puffer)	trembl	1.2e-53	91.43	15.02	1398
GRZ-G-b-16f08.f1	Q4S9F0|Q4S9F0_TETNG	Chromosome undetermined SCAF14697, whole genome shotgun sequence - Tetraodon nigroviridis (Green puffer)	trembl	2.6e-53	68.75	23.63	1219
GRZ-G-b-08c07.f1	Q4S7W5|Q4S7W5_TETNG	Chromosome 9 SCAF14710, whole genome shotgun sequence. - Tetraodon nigroviridis (Green puffer)	trembl	3.5e-53	50.58	76.06	990
GRZ-G-b-07e10.r1	Q4RYN6|Q4RYN6_TETNG	Chromosome 16 SCAF14974, whole genome shotgun sequence - Tetraodon nigroviridis (Green puffer)	trembl	1.4e-52	87.65	26.88	904
GRZ-G-b-24a03.r1	Q4RT62|Q4RT62_TETNG	Chromosome 12 SCAF14999, whole genome shotgun sequence. - Tetraodon nigroviridis (Green puffer)	trembl	4.4e-50	91.18	36	850
GRZ-G-b-26f10.r1	Q4RPG5|Q4RPG5_TETNG	Chromosome 12 SCAF15007, whole genome shotgun sequence - Tetraodon nigroviridis (Green puffer)	trembl	1.1e-49	91.67	19.96	902
GRZ-G-b-19a04.f1	Q4S172|Q4S172_TETNG	Chromosome 13 SCAF14769, whole genome shotgun sequence. - Tetraodon nigroviridis (Green puffer)	trembl	2.2e-49	93.1	9.53	1825
GRZ-G-b-51f03.f1	Q4RGJ0|Q4RGJ0_TETNG	Chromosome undetermined SCAF15099, whole genome shotgun sequence. - Tetraodon nigroviridis (Green puffer)	trembl	2.8e-49	73.91	17.86	1159
GRZ-G-b-27f01.f1	sp|Q6A085|ZN629_MOUSE	Zinc finger protein 629.	swiss	3e-49	32.78	98.58	1056
GRZ-G-b-32g03.r1	Q2XVR4|Q2XVR4_TETNG	Voltage-gated sodium channel Nav1.4b - Tetraodon nigroviridis (Green puffer)	trembl	3.7e-49	67.42	26.46	941
GRZ-G-b-48h07.r1	Q4SUC4|Q4SUC4_TETNG	Chromosome 2 SCAF13970, whole genome shotgun sequence. - Tetraodon nigroviridis (Green puffer)	trembl	6e-49	80.8	99.46	368
GRZ-G-b-06a07.f1	Q4RYP5|Q4RYP5_TETNG	Chromosome 16 SCAF14974, whole genome shotgun sequence - Tetraodon nigroviridis (Green puffer)	trembl	3.1e-48	66.15	12.18	1577
GRZ-G-b-14h01.r1	Q4RQF1|Q4RQF1_TETNG	Chromosome 17 SCAF15006, whole genome shotgun sequence. - Tetraodon nigroviridis (Green puffer)	trembl	3.5e-48	49.28	42.81	953
GRZ-G-b-19c06.r1	Q4T392|Q4T392_TETNG	Chromosome undetermined SCAF10108, whole genome shotgun sequence. - Tetraodon nigroviridis (Green puffer)	trembl	8.5e-48	82.09	46.65	418
GRZ-G-b-30c08.r1	Q4RXX0|Q4RXX0_TETNG	Chromosome 11 SCAF14979, whole genome shotgun sequence - Tetraodon nigroviridis (Green puffer)	trembl	1.5e-47	93.83	28.62	849
GRZ-G-b-11f12.r1	sp|Q80UW8|RPAB1_MOUSE	DNA-directed RNA polymerases I, II, and III subunit RPABC1 (RNA polymerases I, II, and III subunit ABC1) (DNA-directed RNA polymerase II subunit E) (RPB5).	swiss	5.5e-47	95.08	22.43	816
GRZ-G-b-28f12.r1	Q8IR84|Q8IR84_DROME	CG32656-PA - Drosophila melanogaster (Fruit fly)	trembl	1.7e-46	36.43	87.72	920
GRZ-G-b-17c10.r1	Q4TDX4|Q4TDX4_TETNG	Chromosome undetermined SCAF5965, whole genome shotgun sequence. - Tetraodon nigroviridis (Green puffer)	trembl	1.7e-46	89.06	15.76	1218
GRZ-G-b-36g09.f1	Q4T392|Q4T392_TETNG	Chromosome undetermined SCAF10108, whole genome shotgun sequence. (Fragment) - Tetraodon nigroviridis (Green puffer)	trembl	4.8e-46	77.94	17.13	1191
GRZ-G-b-24b04.f1	Q4SA09|Q4SA09_TETNG	Chromosome 12 SCAF14692, whole genome shotgun sequence - Tetraodon nigroviridis (Green puffer)	trembl	8.9e-46	92.16	11.25	1360
GRZ-G-b-46d07.f1	Q4SS29|Q4SS29_TETNG	Chromosome 11 SCAF14479, whole genome shotgun sequence - Tetraodon nigroviridis (Green puffer)	trembl	9e-46	97.06	24.14	845
GRZ-G-b-55e05.f1	Q4SPJ7|Q4SPJ7_TETNG	Chromosome 16 SCAF14537, whole genome shotgun sequence. (Fragment) - Tetraodon nigroviridis (Green puffer)	trembl	1.9e-45	62.38	22.55	1304
GRZ-G-b-21d04.f1	Q4V7J1|Q4V7J1_XENLA	Hypothetical protein (Fragment) - Xenopus laevis (African clawed frog)	trembl	3.2e-45	34.29	58.56	1378
GRZ-G-b-44a01.f1	Q7T272|Q7T272_PAROL	Putative nucleic acid binding protein - Paralichthys olivaceus (Japanese flounder)	trembl	6.4e-45	60.59	40.5	1200
GRZ-G-b-01c07.f1	Q2HYN1|Q2HYN1_ICTPU	Nucleoporin 205 - Ictalurus punctatus (Channel catfish)	trembl	1e-44	87.5	19.89	724
GRZ-G-b-02b09.f1	Q4S3S6|Q4S3S6_TETNG	Chromosome 20 SCAF14744, whole genome shotgun sequence. - Tetraodon nigroviridis (Green puffer)	trembl	1.8e-44	92.54	15.26	1317
GRZ-G-b-52f10.r1	Q4SP11|Q4SP11_TETNG	Chromosome 15 SCAF14542, whole genome shotgun sequence. (Fragment) - Tetraodon nigroviridis (Green puffer)	trembl	2.2e-44	77.61	24.63	816
GRZ-G-b-10e05.r1	Q4SA37|Q4SA37_TETNG	Chromosome 12 SCAF14692, whole genome shotgun sequence. - Tetraodon nigroviridis (Green puffer)	trembl	2.4e-44	82.93	13.77	893
GRZ-G-b-30f08.f1	Q4T6A4|Q4T6A4_TETNG	Chromosome undetermined SCAF8850, whole genome shotgun sequence. - Tetraodon nigroviridis (Green puffer)	trembl	1e-43	78.69	10.13	1807
GRZ-G-b-33e11.f1	Q4RIG3|Q4RIG3_TETNG	Chromosome 11 SCAF15043, whole genome shotgun sequence. - Tetraodon nigroviridis (Green puffer)	trembl	1.5e-43	71.43	10.65	1774
GRZ-G-b-05c03.f1	sp|Q6UFZ2|143G2_ONCMY	14-3-3 protein gamma-2 (Protein 14-3-3G2).	swiss	1.7e-43	96.84	37.21	766
GRZ-G-b-07f11.f1	Q4SFN0|Q4SFN0_TETNG	Chromosome 7 SCAF14601, whole genome shotgun sequence - Tetraodon nigroviridis (Green puffer)	trembl	1.8e-43	75	11.03	1632
GRZ-G-b-32d07.f1	Q9DDC2|Q9DDC2_PLAFE	Hypothetical protein ORF - Platichthys flesus (European flounder)	trembl	1.9e-43	95.88	19.23	1513
GRZ-G-b-41c11.f1	O93394|O93394_PERFV	Neprilysin - Perca flavescens (Yellow perch)	trembl	3e-43	90	9.78	1227
GRZ-G-b-46h01.f1	Q4S831|Q4S831_TETNG	Chromosome 9 SCAF14710, whole genome shotgun sequence - Tetraodon nigroviridis (Green puffer)	trembl	7.5e-43	92.78	25.24	1153
GRZ-G-b-08d11.f1	Q70YG5|Q70YG5_SALSA	Interleukin 1 receptor accessory protein precursor - Salmo salar (Atlantic salmon)	trembl	2.9e-42	75.81	12.58	1479
GRZ-G-b-34d02.f1	A1ZB18|A1ZB18_DROME	CG10910-PB - Drosophila melanogaster (Fruit fly)	trembl	3.2e-42	38.82	13.84	1842
GRZ-G-b-06b10.r1	Q4SIP6|Q4SIP6_TETNG	Chromosome 21 SCAF14577, whole genome shotgun sequence. - Tetraodon nigroviridis (Green puffer)	trembl	9e-42	73.33	15.92	1131
GRZ-G-b-17c07.f1	Q4RQK9|Q4RQK9_TETNG	Chromosome 2 SCAF15004, whole genome shotgun sequence. - Tetraodon nigroviridis (Green puffer)	trembl	1.1e-41	86.21	13.29	1309
GRZ-G-b-06c12.f1	O93597|O93597_DANRE	Protein tyrosine kinase - Danio rerio (Zebrafish) (Brachydanio rerio)	trembl	1.3e-41	91.53	20.56	861
GRZ-G-b-54f05.f1	Q4S6V7|Q4S6V7_TETNG	Chromosome 14 SCAF14723, whole genome shotgun sequence. - Tetraodon nigroviridis (Green puffer)	trembl	1e-40	88.89	14.54	1114
GRZ-G-b-04f04.f1	Q4TBR1|Q4TBR1_TETNG	Chromosome undetermined SCAF7099, whole genome shotgun sequence. - Tetraodon nigroviridis (Green puffer)	trembl	1.2e-40	92	28.2	532
GRZ-G-b-37b01.r1	Q4SD39|Q4SD39_TETNG	Chromosome 1 SCAF14643, whole genome shotgun sequence. - Tetraodon nigroviridis (Green puffer)	trembl	1.3e-40	70.49	18.9	968
GRZ-G-b-47h06.f1	Q50LG6|Q50LG6_ORYLA	Plasminogen - Oryzias latipes (Medaka fish) (Japanese ricefish)	trembl	3e-40	70.91	11.43	1391
GRZ-G-b-03f04.r1	Q4TBR1|Q4TBR1_TETNG	Chromosome undetermined SCAF7099, whole genome shotgun sequence. - Tetraodon nigroviridis (Green puffer)	trembl	3.3e-40	77.19	30.7	557
GRZ-G-b-42a11.f1	Q4T949|Q4T949_TETNG	Chromosome undetermined SCAF7638, whole genome shotgun sequence. - Tetraodon nigroviridis (Green puffer)	trembl	3.3e-40	77.42	16.4	1701
GRZ-G-b-38d07.f1	sp|O42422|EPHA7_CHICK	Ephrin type-A receptor 7 precursor (EC 2.7.10.1) (Tyrosine-protein kinase receptor CEPHA7) (Tyrosine-protein kinase receptor CEK11).	swiss	5.7e-39	98.59	16.99	1254
GRZ-G-b-36g10.r1	Q4SRL3|Q4SRL3_TETNG	Chromosome 8 SCAF14525, whole genome shotgun sequence. - Tetraodon nigroviridis (Green puffer)	trembl	7e-39	86.32	30.91	922
GRZ-G-b-25b08.r1	Q4RJY3|Q4RJY3_TETNG	Chromosome 9 SCAF15033, whole genome shotgun sequence. - Tetraodon nigroviridis (Green puffer)	trembl	1.3e-38	92.31	14.94	1044
GRZ-G-b-26f02.f1	sp|P35608|NF1_CHICK	Neurofibromin (Neurofibromatosis-related protein NF-1) (Fragment).	swiss	1.8e-38	87.5	17.18	838
GRZ-G-b-26f03.f1	Q1JQ49|Q1JQ49_DANRE	Zgc:136291 - Danio rerio (Zebrafish) (Brachydanio rerio)	trembl	3.3e-38	60.98	36.02	683
GRZ-G-b-33b10.f1	Q4REI8|Q4REI8_TETNG	Chromosome 10 SCAF15123, whole genome shotgun sequence - Tetraodon nigroviridis (Green puffer)	trembl	3.9e-38	88.76	22.07	1210
GRZ-G-b-20e08.f1	Q4SKN5|Q4SKN5_TETNG	Chromosome undetermined SCAF14565, whole genome shotgun sequence. - Tetraodon nigroviridis (Green puffer)	trembl	4.2e-38	74.07	12.2	1991
GRZ-G-b-25a10.f1	Q4SHB0|Q4SHB0_TETNG	Chromosome 5 SCAF14581, whole genome shotgun sequence. - Tetraodon nigroviridis (Green puffer)	trembl	5.5e-38	68.7	24.72	1335
GRZ-G-b-35b10.r1	Q4SDR0|Q4SDR0_TETNG	Chromosome undetermined SCAF14633, whole genome shotgun sequence - Tetraodon nigroviridis (Green puffer)	trembl	5.8e-38	63.87	93.1	464
GRZ-G-b-12g07.f1	Q4T5M9|Q4T5M9_TETNG	Chromosome undetermined SCAF9197, whole genome shotgun sequence - Tetraodon nigroviridis (Green puffer)	trembl	8e-38	75.96	20.45	1526
GRZ-G-b-18a02.f1	Q4SMF2|Q4SMF2_TETNG	Chromosome undetermined SCAF14551, whole genome shotgun sequence. - Tetraodon nigroviridis (Green puffer)	trembl	8e-38	98.67	20.44	1101
GRZ-G-b-54a08.f1	Q4S7R0|Q4S7R0_TETNG	Chromosome 18 SCAF14712, whole genome shotgun sequence. (Fragment) - Tetraodon nigroviridis (Green puffer)	trembl	1.4e-37	87.76	9.64	1525
GRZ-G-b-22d05.r1	Q4RWQ0|Q4RWQ0_TETNG	Chromosome 15 SCAF14981, whole genome shotgun sequence. - Tetraodon nigroviridis (Green puffer)	trembl	1.8e-37	74.63	20.1	1000
GRZ-G-b-38a11.f1	Q4ST29|Q4ST29_TETNG	Chromosome undetermined SCAF14310, whole genome shotgun sequence. - Tetraodon nigroviridis (Green puffer)	trembl	1.8e-37	85.11	8.12	1736
GRZ-G-b-30g11.f1	Q4RIS0|Q4RIS0_TETNG	Chromosome 7 SCAF15042, whole genome shotgun sequence - Tetraodon nigroviridis (Green puffer)	trembl	1.8e-37	95.45	8.34	1583
GRZ-G-b-36e05.r1	Q4SUV0|Q4SUV0_TETNG	Chromosome 4 SCAF13841, whole genome shotgun sequence. - Tetraodon nigroviridis (Green puffer)	trembl	1.8e-37	81.67	20.98	858
GRZ-G-b-38g04.r1	Q4SZQ9|Q4SZQ9_TETNG	Chromosome undetermined SCAF11541, whole genome shotgun sequence. - Tetraodon nigroviridis (Green puffer)	trembl	9.2e-37	68.87	36.85	863
GRZ-G-b-48d03.f1	Q4T7N2|Q4T7N2_TETNG	Chromosome undetermined SCAF8070, whole genome shotgun sequence - Tetraodon nigroviridis (Green puffer)	trembl	1.1e-36	72.86	12.47	1660
GRZ-G-b-17g08.f1	Q4SZC5|Q4SZC5_TETNG	Chromosome 10 SCAF11721, whole genome shotgun sequence. - Tetraodon nigroviridis (Green puffer)	trembl	1.2e-36	87.8	17.79	1383
GRZ-G-b-36e07.f1	Q4SCS2|Q4SCS2_TETNG	Chromosome 7 SCAF14650, whole genome shotgun sequence - Tetraodon nigroviridis (Green puffer)	trembl	1.5e-36	55.41	15.42	1440
GRZ-G-b-51a06.f1	sp|Q9W5E1|RBX1A_DROME	RING-box protein 1A (Regulator of cullins 1a) (dRbx1).	swiss	1.5e-36	96.43	10.84	775
GRZ-G-b-22g12.f1	Q4RU53|Q4RU53_TETNG	Chromosome 1 SCAF14995, whole genome shotgun sequence. (Fragment) - Tetraodon nigroviridis (Green puffer)	trembl	1.6e-36	90.91	6.66	1486
GRZ-G-b-19f06.r1	A1A649|A1A649_XENLA	Hypothetical protein - Xenopus laevis (African clawed frog)	trembl	1.9e-36	46.99	30.75	800
GRZ-G-b-39g05.f1	Q4REW5|Q4REW5_TETNG	Chromosome 13 SCAF15122, whole genome shotgun sequence. - Tetraodon nigroviridis (Green puffer)	trembl	2e-36	72.88	16.57	1068
GRZ-G-b-31d05.r1	Q5QHS0|Q5QHS0_CHICK	Beta-site APP cleaving enzyme 2 - Gallus gallus (Chicken)	trembl	2.1e-36	57.83	50.85	472
GRZ-G-b-30e04.f1	Q4SHH4|Q4SHH4_TETNG	Chromosome 5 SCAF14581, whole genome shotgun sequence. - Tetraodon nigroviridis (Green puffer)	trembl	2.2e-36	81.48	13.03	1243
GRZ-G-b-44h05.f1	Q55DB7|Q55DB7_DICDI	Hypothetical protein - Dictyostelium discoideum AX4	trembl	3.3e-36	60.32	84.08	446
GRZ-G-b-50b04.f1	Q4S338|Q4S338_TETNG	Chromosome 3 SCAF14756, whole genome shotgun sequence. (Fragment) - Tetraodon nigroviridis (Green puffer)	trembl	3.8e-36	97.62	9.32	1352
GRZ-G-b-51g02.f1	Q4RE66|Q4RE66_TETNG	Chromosome 2 SCAF15135, whole genome shotgun sequence. (Fragment) - Tetraodon nigroviridis (Green puffer)	trembl	5.4e-36	89.77	14.81	1782
GRZ-G-b-10a04.f1	Q62989|Q62989_RAT	Protein tyrosine phosphatase gamma - Rattus norvegicus (Rat)	trembl	1.4e-35	86.67	7.5	1801
GRZ-G-b-42f09.r1	Q4SUT6|Q4SUT6_TETNG	Chromosome undetermined SCAF13842, whole genome shotgun sequence - Tetraodon nigroviridis (Green puffer)	trembl	2e-35	84.72	28.12	768
GRZ-G-b-12b09.r1	Q1L9G3|Q1L9G3_DANRE	Novel protein similar to vertebrate FYVE, RhoGEF and PH domain containing 4 - Danio rerio (Zebrafish) (Brachydanio rerio)	trembl	2.1e-35	51.28	41.71	820
GRZ-G-b-29h05.f1	Q502K2|Q502K2_DANRE	LOC553453 protein - Danio rerio (Zebrafish) (Brachydanio rerio)	trembl	3.7e-35	89.13	15.33	900
GRZ-G-b-32d12.r1	Q4RVG6|Q4RVG6_TETNG	Chromosome 15 SCAF14992, whole genome shotgun sequence. - Tetraodon nigroviridis (Green puffer)	trembl	3.9e-35	61.47	49.68	628
GRZ-G-b-38f02.f1	Q1LVJ5|Q1LVJ5_DANRE	Novel protein - Danio rerio (Zebrafish) (Brachydanio rerio)	trembl	4.1e-35	81.13	13.86	1147
GRZ-G-b-11a01.f1	Q4T432|Q4T432_TETNG	Chromosome undetermined SCAF9846, whole genome shotgun sequence. - Tetraodon nigroviridis (Green puffer)	trembl	6.2e-35	82.14	20.61	1223
GRZ-G-b-50e04.r1	sp|O14917|PCD17_HUMAN	Protocadherin-17 precursor (Protocadherin-68).	swiss	6.4e-35	83.52	26.1	1046
GRZ-G-b-32f03.f1	Q4TDM2|Q4TDM2_TETNG	Chromosome undetermined SCAF6166, whole genome shotgun sequence. - Tetraodon nigroviridis (Green puffer)	trembl	8.6e-35	47.79	29.38	1154
GRZ-G-b-36a09.f1	Q5C0F6|Q5C0F6_SCHJA	Hypothetical protein - Schistosoma japonicum (Blood fluke)	trembl	9.5e-35	85.39	16.5	1600
GRZ-G-b-49e06.f1	Q4RNA4|Q4RNA4_TETNG	Chromosome 1 SCAF15015, whole genome shotgun sequence. - Tetraodon nigroviridis (Green puffer)	trembl	1.4e-34	69.44	24.69	875
GRZ-G-b-03c05.f1	sp|P98088|MUC5A_HUMAN	Mucin-5AC (Mucin-5 subtype AC, tracheobronchial) (Tracheobronchial mucin) (TBM) (Major airway glycoprotein) (Fragment).	swiss	5.5e-34	55.41	30.67	714
GRZ-G-b-25h05.f1	Q9W629|Q9W629_BRARE	BMP receptor IB (Bone morphogenetic protein receptor, type 1b) - Brachydanio rerio (Zebrafish) (Danio rerio)	trembl	6.5e-34	64.81	18.14	893
GRZ-G-b-24f12.r1	Q4H4B6|Q4H4B6_DANRE	Scribble1 - Danio rerio (Zebrafish) (Brachydanio rerio)	trembl	9.2e-34	69.32	33	800
GRZ-G-b-20f02.f1	sp|Q1LXZ7|IQCH_DANRE	IQ motif-containing protein H.	swiss	2.2e-33	70.33	32.66	836
GRZ-G-b-41b12.f1	Q4S704|Q4S704_TETNG	Chromosome 14 SCAF14723, whole genome shotgun sequence. - Tetraodon nigroviridis (Green puffer)	trembl	2.3e-33	70.19	30.17	1034
GRZ-G-b-24h12.f1	Q5TZB7|Q5TZB7_DANRE	Novel homeobox protein - Danio rerio (Zebrafish) (Brachydanio rerio)	trembl	2.3e-33	78.35	62.58	465
GRZ-G-b-45d03.f1	Q4SCD6|Q4SCD6_TETNG	Chromosome undetermined SCAF14659, whole genome shotgun sequence. (Fragment) - Tetraodon nigroviridis (Green puffer)	trembl	2.7e-33	93.18	14.68	899
GRZ-G-b-46f12.f1	sp|O60610|DIAP1_HUMAN	Protein diaphanous homolog 1 (Diaphanous-related formin-1) (DRF1).	swiss	3.4e-33	70.53	20.22	1350
GRZ-G-b-29f08.f1	sp|Q2PQA9|KINH_RAT	Kinesin heavy chain (Ubiquitous kinesin heavy chain) (UKHC).	swiss	6.3e-33	85.45	10.08	1637
GRZ-G-b-35b11.f1	Q6PBU5|Q6PBU5_BRARE	Growth hormone regulated TBC protein 1 - Brachydanio rerio (Zebrafish) (Danio rerio)	trembl	1.4e-32	73.44	18.13	1059
GRZ-G-b-03c08.f1	Q90724|Q90724_CHICK	Myomesin - Gallus gallus (Chicken)	trembl	1.6e-32	79.73	37.25	596
GRZ-G-b-45d10.f1	Q4RWW6|Q4RWW6_TETNG	Chromosome 15 SCAF14981, whole genome shotgun sequence. (Fragment) - Tetraodon nigroviridis (Green puffer)	trembl	3e-32	59.59	28.38	1353
GRZ-G-b-17e04.f1	Q4SR82|Q4SR82_TETNG	Chromosome 11 SCAF14528, whole genome shotgun sequence. - Tetraodon nigroviridis (Green puffer)	trembl	3.2e-32	80.95	34.19	544
GRZ-G-b-51d07.f1	Q4RP77|Q4RP77_TETNG	Chromosome 1 SCAF15008, whole genome shotgun sequence. (Fragment) - Tetraodon nigroviridis (Green puffer)	trembl	3.5e-32	77.55	9.33	1575
GRZ-G-b-23f07.f1	Q59EY0|Q59EY0_HUMAN	RAP guanine-nucleotide-exchange factor 4 variant - Homo sapiens (Human)	trembl	3.8e-32	62	9.44	1526
GRZ-G-b-55f10.f1	Q41805|Q41805_MAIZE	Extensin-like protein precursor - Zea mays (Maize)	trembl	4.1e-32	40.49	98.14	700
GRZ-G-b-47e05.r1	O13054|O13054_MAKNI	Ryanodine receptor RyR1 isoform - Makaira nigricans (Blue marlin)	trembl	8.4e-32	87.5	18.75	1152
GRZ-G-b-22c10.f1	A2AAP7|A2AAP7_MOUSE	DEAD (Asp-Glu-Ala-Asp) box polypeptide 48 (Fragment) - Mus musculus (Mouse)	trembl	9e-32	85	11.02	1633
GRZ-G-b-47e02.f1	Q6DCT9|Q6DCT9_XENLA	Appbp2-prov protein - Xenopus laevis (African clawed frog)	trembl	1e-31	71.05	17.9	1257
GRZ-G-b-35f05.f1	Q8JH78|Q8JH78_DANRE	Erg K+ channel - Danio rerio (Zebrafish) (Brachydanio rerio)	trembl	1e-31	87.01	22.09	1032
GRZ-G-b-51h12.f1	Q503X1|Q503X1_DANRE	LOC553431 protein - Danio rerio (Zebrafish) (Brachydanio rerio)	trembl	1.5e-31	78.18	14.31	1153
GRZ-G-b-12d05.r1	P93237|P93237_LUPLU	Proline-rich protein PRP2 precursor - Lupinus luteus (European yellow lupin)	trembl	2.4e-31	27.06	97.86	1355
GRZ-G-b-28e12.r1	Q4SIB7|Q4SIB7_TETNG	Chromosome 5 SCAF14581, whole genome shotgun sequence - Tetraodon nigroviridis (Green puffer)	trembl	2.8e-31	96.67	21	857
GRZ-G-b-21a07.f1	Q08C66|Q08C66_DANRE	LOC569648 protein - Danio rerio (Zebrafish) (Brachydanio rerio)	trembl	3.5e-31	75.51	12.11	1214
GRZ-G-b-05e07.f1	Q4SG15|Q4SG15_TETNG	Chromosome 7 SCAF14601, whole genome shotgun sequence. - Tetraodon nigroviridis (Green puffer)	trembl	7.7e-31	92.5	6.68	1796
GRZ-G-b-19a03.f1	Q4RRE7|Q4RRE7_TETNG	Chromosome 16 SCAF15002, whole genome shotgun sequence - Tetraodon nigroviridis (Green puffer)	trembl	1.7e-30	36.36	59.77	773
GRZ-G-b-49f09.f1	Q4S8I0|Q4S8I0_TETNG	Chromosome 2 SCAF14705, whole genome shotgun sequence. (Fragment) - Tetraodon nigroviridis (Green puffer)	trembl	1.8e-30	77.14	18.06	1163
GRZ-G-b-30f02.f1	Q803J4|Q803J4_DANRE	Zgc:55701 - Danio rerio (Zebrafish) (Brachydanio rerio)	trembl	1.9e-30	83.13	14.68	1696
GRZ-G-b-42g09.f1	sp|O97817|LPHN2_BOVIN	Latrophilin-2 precursor (Calcium-independent alpha-latrotoxin receptor 2).	swiss	2.1e-30	80.25	26.91	903
GRZ-G-b-25g05.f1	Q6ZSJ0|Q6ZSJ0_HUMAN	CDNA FLJ45488 fis, clone BRTHA2003759 - Homo sapiens (Human)	trembl	2.4e-30	54.46	22.71	1334
GRZ-G-b-52c08.f1	Q4T3X6|Q4T3X6_TETNG	Chromosome undetermined SCAF9896, whole genome shotgun sequence. (Fragment) - Tetraodon nigroviridis (Green puffer)	trembl	5e-30	63.96	37.64	813
GRZ-G-b-38a01.r1	Q5TZ48|Q5TZ48_DANRE	Novel protein - Danio rerio (Zebrafish) (Brachydanio rerio)	trembl	5.6e-30	61.47	62.76	521
GRZ-G-b-40f11.f1	Q4SXU0|Q4SXU0_TETNG	Chromosome undetermined SCAF12330, whole genome shotgun sequence - Tetraodon nigroviridis (Green puffer)	trembl	6.6e-30	31.94	44.6	1251
GRZ-G-b-17c04.f1	Q4T7U1|Q4T7U1_TETNG	Chromosome undetermined SCAF7988, whole genome shotgun sequence. - Tetraodon nigroviridis (Green puffer)	trembl	9.1e-30	86.11	19.18	1126
GRZ-G-b-44b04.f1	Q4RRE7|Q4RRE7_TETNG	Chromosome 16 SCAF15002, whole genome shotgun sequence - Tetraodon nigroviridis (Green puffer)	trembl	9.2e-30	51.72	26.23	995
GRZ-G-b-32g11.f1	sp|Q6NYW6|CLAP2_DANRE	CLIP-associating protein 2 (Cytoplasmic linker-associated protein 2).	swiss	1e-29	96.36	13.88	1189
GRZ-G-b-35g09.f1	A1Z3X3|A1Z3X3_ORYLA	Conserved edge expressed protein - Oryzias latipes (Medaka fish) (Japanese ricefish)	trembl	1.9e-29	93.75	7.38	1952
GRZ-G-b-05f09.f1	Q4RJ61|Q4RJ61_TETNG	Chromosome 1 SCAF15039, whole genome shotgun sequence - Tetraodon nigroviridis (Green puffer)	trembl	2.1e-29	43.09	30.98	1801
GRZ-G-b-23h05.f1	Q7ZYY7|Q7ZYY7_DANRE	Novel protein similar to DNA polymerases - Danio rerio (Zebrafish) (Brachydanio rerio)	trembl	2.1e-29	29.72	41.54	1524
GRZ-G-b-49d05.f1	Q98SN1|Q98SN1_BRARE	Gli2 (Fragment) - Brachydanio rerio (Zebrafish) (Danio rerio)	trembl	3.9e-29	68.37	27.27	1067
GRZ-G-b-19a11.r1	sp|Q38913|EXTN1_ARATH	Extensin-1 precursor (AtExt1) (AtExt4).	swiss	4.3e-29	36.48	91.81	745
GRZ-G-b-23c10.f1	Q4RXI6|Q4RXI6_TETNG	Chromosome 11 SCAF14979, whole genome shotgun sequence. - Tetraodon nigroviridis (Green puffer)	trembl	4.3e-29	93.18	9.38	1407
GRZ-G-b-46b08.f1	Q4S6K5|Q4S6K5_TETNG	Chromosome undetermined SCAF14725, whole genome shotgun sequence. (Fragment) - Tetraodon nigroviridis (Green puffer)	trembl	4.5e-29	85.71	18.88	1335
GRZ-G-b-13g10.r1	Q4RSS6|Q4RSS6_TETNG	Chromosome 12 SCAF14999, whole genome shotgun sequence. - Tetraodon nigroviridis (Green puffer)	trembl	4.7e-29	86.49	15.83	701
GRZ-G-b-53f05.r1	A2VD29|A2VD29_DANRE	Hypothetical protein - Danio rerio (Zebrafish) (Brachydanio rerio)	trembl	6.4e-29	84.72	90.76	238
GRZ-G-b-26d11.f1	Q9D8J3|Q9D8J3_MOUSE	10 day old male pancreas cDNA, RIKEN full-length enriched library, clone:1810073N04 product:hypothetical Permeases for amino acids and related compounds, family II containing protein, full insert sequence - Mus musculus (Mouse)	trembl	1.1e-28	70.59	13.94	1463
GRZ-G-b-35f03.r1	Q4RHG9|Q4RHG9_TETNG	Chromosome 3 SCAF15050, whole genome shotgun sequence. - Tetraodon nigroviridis (Green puffer)	trembl	1.9e-28	67.42	53.83	496
GRZ-G-b-22d02.f1	Q4T8U0|Q4T8U0_TETNG	Chromosome undetermined SCAF7728, whole genome shotgun sequence. - Tetraodon nigroviridis (Green puffer)	trembl	2.5e-28	88.37	13.84	932
GRZ-G-b-23h07.f1	Q53M47|Q53M47_ORYSJ	HAT family dimerisation domain, putative - Oryza sativa subsp. japonica (Rice)	trembl	3e-28	35.56	62.57	1098
GRZ-G-b-11e07.f1	Q5TSI7|Q5TSI7_ANOGA	ENSANGP00000027961 - Anopheles gambiae str. PEST	trembl	4.7e-28	46.67	26.65	1013
GRZ-G-b-17f07.f1	sp|P23956|VATL_BOVIN	Vacuolar ATP synthase 16 kDa proteolipid subunit (EC 3.6.3.14).	swiss	6.5e-28	98.53	16.74	1219
GRZ-G-b-55b05.f1	Q4SMY0|Q4SMY0_TETNG	Chromosome 6 SCAF14544, whole genome shotgun sequence. (Fragment) - Tetraodon nigroviridis (Green puffer)	trembl	1.1e-27	72.84	19.54	1228
GRZ-G-b-25b12.f1	Q17KD7|Q17KD7_AEDAE	Activin receptor type I, putative - Aedes aegypti (Yellowfever mosquito)	trembl	1.7e-27	48.8	23.64	1434
GRZ-G-b-27g09.f1	Q5RII8|Q5RII8_DANRE	Novel protein similar to human MDN1, midasin homolog - Danio rerio (Zebrafish) (Brachydanio rerio)	trembl	2.1e-27	74	17.28	868
GRZ-G-b-23e11.f1	Q4S375|Q4S375_TETNG	Chromosome 4 SCAF14752, whole genome shotgun sequence. (Fragment) - Tetraodon nigroviridis (Green puffer)	trembl	2.2e-27	89.04	15.5	1413
GRZ-G-b-33f04.r1	Q4T7Z0|Q4T7Z0_TETNG	Chromosome 2 SCAF7940, whole genome shotgun sequence. - Tetraodon nigroviridis (Green puffer)	trembl	7.7e-27	77.65	64.78	389
GRZ-G-b-22a02.f1	Q6ZR42|Q6ZR42_HUMAN	CDNA FLJ46675 fis, clone TRACH3009701, weakly similar to Homo sapiens dynein, axonemal, heavy polypeptide 9 (DNAH9) - Homo sapiens (Human)	trembl	9.4e-27	38.98	30.21	1152
GRZ-G-b-46f10.f1	Q4RGT6|Q4RGT6_TETNG	Chromosome 4 SCAF15093, whole genome shotgun sequence - Tetraodon nigroviridis (Green puffer)	trembl	1.3e-26	43.86	24.79	1319
GRZ-G-b-07g12.r1	sp|Q7SIB3|CO4A2_BOVIN	Collagen alpha-2(IV) chain (Fragment).	swiss	2e-26	84.13	40.3	469
GRZ-G-b-12c04.f1	O60460|O60460_HUMAN	Mucin - Homo sapiens (Human)	trembl	3.1e-26	46.24	22.54	1238
GRZ-G-b-28b04.r1	A0JMD3|A0JMD3_DANRE	Zgc:152896 - Danio rerio (Zebrafish) (Brachydanio rerio)	trembl	3.2e-26	91.18	10.64	959
GRZ-G-b-55c12.f1	Q4RWF1|Q4RWF1_TETNG	Chromosome 2 SCAF14990, whole genome shotgun sequence - Tetraodon nigroviridis (Green puffer)	trembl	3.3e-26	48.36	29.95	1192
GRZ-G-b-37c10.f1	Q4RZM1|Q4RZM1_TETNG	Chromosome 18 SCAF14786, whole genome shotgun sequence - Tetraodon nigroviridis (Green puffer)	trembl	5.6e-26	32.16	38.21	1696
GRZ-G-b-43h07.r1	Q5GIT5|Q5GIT5_ONCMY	Dicer (Fragment) - Oncorhynchus mykiss (Rainbow trout) (Salmo gairdneri)	trembl	8.6e-26	67.78	25.62	1007
GRZ-G-b-08a06.f1	Q4SHZ3|Q4SHZ3_TETNG	Chromosome 5 SCAF14581, whole genome shotgun sequence. - Tetraodon nigroviridis (Green puffer)	trembl	1.3e-25	85.42	16.84	855
GRZ-G-b-36b06.f1	Q4SA47|Q4SA47_TETNG	Chromosome 12 SCAF14692, whole genome shotgun sequence. - Tetraodon nigroviridis (Green puffer)	trembl	1.9e-25	49.69	32.12	1457
GRZ-G-b-26a07.f1	Q4S8X5|Q4S8X5_TETNG	Chromosome 7 SCAF14703, whole genome shotgun sequence. - Tetraodon nigroviridis (Green puffer)	trembl	3.1e-25	66.04	21.23	1399
GRZ-G-b-52f07.f1	Q4RQZ6|Q4RQZ6_TETNG	Chromosome 14 SCAF15003, whole genome shotgun sequence. (Fragment) - Tetraodon nigroviridis (Green puffer)	trembl	6.1e-25	48.06	48.55	760
GRZ-G-b-54g06.r1	Q4S9N5|Q4S9N5_TETNG	Chromosome 2 SCAF14695, whole genome shotgun sequence - Tetraodon nigroviridis (Green puffer)	trembl	6.8e-25	80.28	25.82	825
GRZ-G-b-02f12.r1	Q4T2K5|Q4T2K5_TETNG	Chromosome undetermined SCAF10252, whole genome shotgun sequence - Tetraodon nigroviridis (Green puffer)	trembl	8.7e-25	62.18	85.26	380
GRZ-G-b-20c01.f1	Q4S6X1|Q4S6X1_TETNG	Chromosome 14 SCAF14723, whole genome shotgun sequence - Tetraodon nigroviridis (Green puffer)	trembl	1.1e-24	92.19	33.05	581
GRZ-G-b-22e01.r1	Q5RG31|Q5RG31_DANRE	Novel protein - Danio rerio (Zebrafish) (Brachydanio rerio)	trembl	1.4e-24	56.18	96.39	277
GRZ-G-b-32d08.f1	Q4SPA1|Q4SPA1_TETNG	Chromosome 15 SCAF14542, whole genome shotgun sequence - Tetraodon nigroviridis (Green puffer)	trembl	2.2e-24	92	12.68	1183
GRZ-G-b-49b06.r1	Q4T7T4|Q4T7T4_TETNG	Chromosome undetermined SCAF7994, whole genome shotgun sequence - Tetraodon nigroviridis (Green puffer)	trembl	2.5e-24	58.33	38.78	851
GRZ-G-b-46f09.f1	Q4TIU5|Q4TIU5_TETNG	Chromosome 2 SCAF1692, whole genome shotgun sequence. (Fragment) - Tetraodon nigroviridis (Green puffer)	trembl	3.8e-24	40.71	35	1200
GRZ-G-b-13e07.r1	Q7T272|Q7T272_PAROL	Putative nucleic acid binding protein - Paralichthys olivaceus (Japanese flounder)	trembl	7.8e-24	50.77	69.75	529
GRZ-G-b-29f05.f1	Q4S6T3|Q4S6T3_TETNG	Chromosome 14 SCAF14723, whole genome shotgun sequence. - Tetraodon nigroviridis (Green puffer)	trembl	7.8e-24	98.31	18.79	942
GRZ-G-b-31c05.r1	Q4RUP9|Q4RUP9_TETNG	Chromosome 12 SCAF14993, whole genome shotgun sequence - Tetraodon nigroviridis (Green puffer)	trembl	8.6e-24	68.09	25.92	544
GRZ-G-b-24a11.r1	Q99JC0|Q99JC0_RAT	RRNA promoter binding protein - Rattus norvegicus (Rat)	trembl	9.9e-24	62.75	99.01	303
GRZ-G-b-02h03.r1	Q4SBC8|Q4SBC8_TETNG	Chromosome 11 SCAF14674, whole genome shotgun sequence. - Tetraodon nigroviridis (Green puffer)	trembl	1.3e-23	75.71	50.49	410
GRZ-G-b-22e11.f1	Q54D36|Q54D36_DICDI	Hypothetical protein - Dictyostelium discoideum AX4	trembl	2e-23	57.14	34.1	739
GRZ-G-b-26b03.r1	Q91842|Q91842_XENLA	Xenopus laevis U2 snRNA gene - Xenopus laevis (African clawed frog)	trembl	5.5e-23	87.3	39.79	475
GRZ-G-b-20b02.f1	sp|Q1LVE8|SF3B3_DANRE	Splicing factor 3B subunit 3.	swiss	6.1e-23	87.88	13.53	1463
GRZ-G-b-28e07.f1	Q5DGU9|Q5DGU9_SCHJA	SJCHGC06004 protein - Schistosoma japonicum (Blood fluke)	trembl	8.2e-23	51.32	16.95	1345
GRZ-G-b-41e12.r1	Q08CJ7|Q08CJ7_BRARE	Zgc:153019 - Brachydanio rerio (Zebrafish) (Danio rerio)	trembl	8.2e-23	76.74	17.02	758
GRZ-G-b-06d11.f1	Q06K92|Q06K92_ARTSF	Netrin - Artemia sanfranciscana (Brine shrimp) (Artemia franciscana)	trembl	8.6e-23	76.92	13.07	1492
GRZ-G-b-07g10.r1	Q9PVM5|Q9PVM5_ORYLA	Gelatinase B - Oryzias latipes (Medaka fish) (Japanese ricefish)	trembl	1.1e-22	76.47	43.22	472
GRZ-G-b-42a03.r1	Q4SAB7|Q4SAB7_TETNG	Chromosome 19 SCAF14691, whole genome shotgun sequence. - Tetraodon nigroviridis (Green puffer)	trembl	1.1e-22	84.38	23.85	805
GRZ-G-b-28a04.f1	Q4S877|Q4S877_TETNG	Chromosome 3 SCAF14707, whole genome shotgun sequence. - Tetraodon nigroviridis (Green puffer)	trembl	1.4e-22	82.43	16.35	1358
GRZ-G-b-10c04.f1	Q4SM23|Q4SM23_TETNG	Chromosome 13 SCAF14555, whole genome shotgun sequence. - Tetraodon nigroviridis (Green puffer)	trembl	1.6e-22	96.36	28.75	574
GRZ-G-b-52h06.r1	Q8UWJ5|Q8UWJ5_CHICK	CDH1-D (Fragment) - Gallus gallus (Chicken)	trembl	1.7e-22	91.94	99.47	187
GRZ-G-b-17a07.f1	A4UVU4|A4UVU4_MACEU	Paternally expressed 10 - Macropus eugenii (Tammar wallaby)	trembl	1.8e-22	36.15	77.99	777
GRZ-G-b-06c03.f1	Q4RLY0|Q4RLY0_TETNG	Chromosome 10 SCAF15019, whole genome shotgun sequence. - Tetraodon nigroviridis (Green puffer)	trembl	2.1e-22	100	5.85	1743
GRZ-G-b-45a12.f1	Q6NW74|Q6NW74_BRARE	LOC407698 protein (Fragment) - Brachydanio rerio (Zebrafish) (Danio rerio)	trembl	2.4e-22	77.42	12.06	1542
GRZ-G-b-53b04.f1	A4JYK0|A4JYK0_DANRE	Si:dkey-24p1.1 - Danio rerio (Zebrafish) (Brachydanio rerio)	trembl	2.5e-22	38.2	15.4	1734
GRZ-G-b-18f11.f1	Q4S892|Q4S892_TETNG	Chromosome 3 SCAF14707, whole genome shotgun sequence. - Tetraodon nigroviridis (Green puffer)	trembl	2.5e-22	94.44	12.35	1312
GRZ-G-b-47d05.r1	Q4SBI5|Q4SBI5_TETNG	Chromosome 15 SCAF14667, whole genome shotgun sequence. (Fragment) - Tetraodon nigroviridis (Green puffer)	trembl	4.6e-22	82.35	36.26	513
GRZ-G-b-40g08.f1	Q4SFW3|Q4SFW3_TETNG	Chromosome 7 SCAF14601, whole genome shotgun sequence. - Tetraodon nigroviridis (Green puffer)	trembl	5.1e-22	96.15	14.55	536
GRZ-G-b-06f11.f1	Q4RZI9|Q4RZI9_TETNG	Chromosome undetermined SCAF14834, whole genome shotgun sequence. - Tetraodon nigroviridis (Green puffer)	trembl	6.3e-22	95.12	9.94	1238
GRZ-G-b-49f12.f1	sp|P48765|NAC1_BOVIN	Sodium/calcium exchanger 1 precursor (Na(+)/Ca(2+)-exchange protein 1).	swiss	7.5e-22	80.33	21.4	827
GRZ-G-b-08d02.r1	Q4SUW1|Q4SUW1_TETNG	Chromosome undetermined SCAF13839, whole genome shotgun sequence. - Tetraodon nigroviridis (Green puffer)	trembl	8.4e-22	74.14	19.93	873
GRZ-G-b-37d11.f1	sp|P63273|RS17_CANFA	40S ribosomal protein S17.	swiss	1.2e-21	100	16.56	924
GRZ-G-b-01g09.r1	O60290|O60290_HUMAN	KIAA0543 protein - Homo sapiens (Human)	trembl	1.2e-21	32.23	83.78	752
GRZ-G-b-38a08.r1	A4FUK1|A4FUK1_DANRE	Hypothetical protein - Danio rerio (Zebrafish) (Brachydanio rerio)	trembl	1.7e-21	79.59	35.51	414
GRZ-G-b-33b04.f1	Q4RLI4|Q4RLI4_TETNG	Chromosome undetermined SCAF15020, whole genome shotgun sequence - Tetraodon nigroviridis (Green puffer)	trembl	2e-21	55.38	12.8	1523
GRZ-G-b-28b09.f1	Q4SI32|Q4SI32_TETNG	Chromosome 5 SCAF14581, whole genome shotgun sequence - Tetraodon nigroviridis (Green puffer)	trembl	2.1e-21	77.05	16.55	1106
GRZ-G-b-40f12.r1	A2TDE1|A2TDE1_SCYCA	Eya4 - Scyliorhinus canicula (Spotted dogfish) (Spotted catshark)	trembl	2.2e-21	68	11.76	1276
GRZ-G-b-11g05.f1	Q4RZ34|Q4RZ34_TETNG	Chromosome 3 SCAF14969, whole genome shotgun sequence. - Tetraodon nigroviridis (Green puffer)	trembl	2.3e-21	74.47	9.48	1488
GRZ-G-b-40c08.f1	Q4S0W9|Q4S0W9_TETNG	Chromosome 5 SCAF14773, whole genome shotgun sequence - Tetraodon nigroviridis (Green puffer)	trembl	3.2e-21	72.73	17.84	1295
GRZ-G-b-47d10.f1	sp|Q9UGH3|S23A2_HUMAN	Solute carrier family 23 member 2 (Sodium-dependent vitamin C transporter 2) (hSVCT2) (Na(+)/L-ascorbic acid transporter 2) (Yolk sac permease-like molecule 2) (Nucleobase transporter-like 1 protein).	swiss	3.6e-21	91.94	11.12	1672
GRZ-G-b-35f11.f1	sp|Q9UGH3|S23A2_HUMAN	Solute carrier family 23 member 2 (Sodium-dependent vitamin C transporter 2) (hSVCT2) (Na(+)/L-ascorbic acid transporter 2) (Yolk sac permease-like molecule 2) (Nucleobase transporter-like 1 protein).	swiss	3.8e-21	91.94	10.85	1714
GRZ-G-b-37b10.r1	Q4SAZ4|Q4SAZ4_TETNG	Chromosome undetermined SCAF14678, whole genome shotgun sequence. - Tetraodon nigroviridis (Green puffer)	trembl	4.4e-21	98.11	45.56	349
GRZ-G-b-37h11.f1	sp|P61285|DYL1_BOVIN	Dynein light chain 1, cytoplasmic (Dynein light chain LC8-type 1).	swiss	4.6e-21	97.83	11.63	1187
GRZ-G-b-50f07.f1	Q7SXJ0|Q7SXJ0_BRARE	Lectin, galactoside-binding, soluble, 1 (Galectin 1)-like 3 - Brachydanio rerio (Zebrafish) (Danio rerio)	trembl	4.7e-21	55.74	10.62	1610
GRZ-G-b-40b05.r1	Q4SEJ7|Q4SEJ7_TETNG	Chromosome undetermined SCAF14617, whole genome shotgun sequence. - Tetraodon nigroviridis (Green puffer)	trembl	7.5e-21	68.18	91.26	286
GRZ-G-b-03a10.r1	sp|Q7ZUX3|WIPI4_DANRE	WD repeat domain phosphoinositide-interacting protein 4 (WIPI-4) (WD repeat protein 45).	swiss	1.1e-20	95.92	20.39	721
GRZ-G-b-12d05.f1	Q39686|Q39686_DAUCA	Proline-rich protein - Daucus carota (Carrot)	trembl	1.1e-20	30.49	48.05	1336
GRZ-G-b-43h09.f1	sp|P54985|PPIA_BLAGE	Peptidyl-prolyl cis-trans isomerase (EC 5.2.1.8) (PPIase) (Rotamase) (Cyclophilin) (Cyclosporin A-binding protein).	swiss	1.4e-20	75	11.74	1227
GRZ-G-b-30g02.f1	Q4V9F3|Q4V9F3_DANRE	Zgc:113389 - Danio rerio (Zebrafish) (Brachydanio rerio)	trembl	1.5e-20	36.99	16.67	1314
GRZ-G-b-29h05.r1	Q502K2|Q502K2_DANRE	LOC553453 protein - Danio rerio (Zebrafish) (Brachydanio rerio)	trembl	1.9e-20	93.75	11.21	856
GRZ-G-b-44h01.r1	Q8C4E3|Q8C4E3_MOUSE	0 day neonate cerebellum cDNA, RIKEN full-length enriched library, clone:C230052K04 product:glycine N-methyltransferase, full insert sequence - Mus musculus (Mouse)	trembl	2e-20	72.5	11.4	1053
GRZ-G-b-09d02.f1	A4QN70|A4QN70_DANRE	Hypothetical protein - Danio rerio (Zebrafish) (Brachydanio rerio)	trembl	2.7e-20	33.51	36.71	1512
GRZ-G-b-44f02.f1	sp|P79291|OPRD_PIG	Delta-type opioid receptor (DOR-1) (Fragment).	swiss	2.8e-20	90.38	12.72	1226
GRZ-G-b-27g11.f1	Q4SWG0|Q4SWG0_TETNG	Chromosome 1 SCAF13624, whole genome shotgun sequence. - Tetraodon nigroviridis (Green puffer)	trembl	3.4e-20	70.37	18.34	1292
GRZ-G-b-55h11.r1	Q4S120|Q4S120_TETNG	Chromosome 1 SCAF14770, whole genome shotgun sequence. - Tetraodon nigroviridis (Green puffer)	trembl	5.1e-20	83.64	24.8	629
GRZ-G-b-40a03.f1	sp|O54827|AT10A_MOUSE	Probable phospholipid-transporting ATPase VA (EC 3.6.3.1) (P-locus fat-associated ATPase).	swiss	8.4e-20	70	27.56	762
GRZ-G-b-03g02.f1	Q9I8K2|Q9I8K2_ONCMY	Clock protein - Oncorhynchus mykiss (Rainbow trout) (Salmo gairdneri)	trembl	8.8e-20	96.77	34.44	270
GRZ-G-b-24c10.f1	Q4RC42|Q4RC42_TETNG	Chromosome undetermined SCAF19929, whole genome shotgun sequence. - Tetraodon nigroviridis (Green puffer)	trembl	8.9e-20	59.76	13.51	1821
GRZ-G-b-24g10.f1	Q9W721|Q9W721_DANRE	Hypothetical protein - Danio rerio (Zebrafish) (Brachydanio rerio)	trembl	1.1e-19	32.42	37.97	1691
GRZ-G-b-18c03.r1	Q7M3L8|Q7M3L8_EPTST	Orf within vasotocin gene - Eptatretus stoutii (Pacific hagfish)	trembl	1.1e-19	76.92	11.51	1355
GRZ-G-b-05g02.f1	Q6ZQU8|Q6ZQU8_HUMAN	CDNA FLJ46878 fis, clone UTERU3014906 - Homo sapiens (Human)	trembl	1.1e-19	53.85	37.33	860
GRZ-G-b-32h05.r1	Q4S676|Q4S676_TETNG	Chromosome 9 SCAF14729, whole genome shotgun sequence. - Tetraodon nigroviridis (Green puffer)	trembl	1.1e-19	87.23	15.95	884
GRZ-G-b-04g10.f1	Q1LXH9|Q1LXH9_DANRE	Novel protein - Danio rerio (Zebrafish) (Brachydanio rerio)	trembl	1.3e-19	50.5	22.74	1293
GRZ-G-b-27a12.f1	Q90ZA0|Q90ZA0_CHICK	Collagen type XX alpha 1 precursor - Gallus gallus (Chicken)	trembl	1.4e-19	55.1	34.03	432
GRZ-G-b-03e05.f1	Q4S2M4|Q4S2M4_TETNG	Chromosome 17 SCAF14760, whole genome shotgun sequence - Tetraodon nigroviridis (Green puffer)	trembl	1.4e-19	88.14	20.42	867
GRZ-G-b-36g01.f1	O60290|O60290_HUMAN	KIAA0543 protein (Fragment) - Homo sapiens (Human)	trembl	1.6e-19	26.36	37.91	1836
GRZ-G-b-49g07.f1	Q4RFB9|Q4RFB9_TETNG	Chromosome 8 SCAF15119, whole genome shotgun sequence. - Tetraodon nigroviridis (Green puffer)	trembl	1.8e-19	90.32	11.01	1689
GRZ-G-b-10h02.f1	Q4S2F1|Q4S2F1_TETNG	Chromosome 17 SCAF14762, whole genome shotgun sequence. - Tetraodon nigroviridis (Green puffer)	trembl	1.9e-19	76.47	13.22	1157
GRZ-G-b-31c04.r1	A2BIE6|A2BIE6_DANRE	Prominin-like 2 - Danio rerio (Zebrafish) (Brachydanio rerio)	trembl	2.3e-19	59.18	15.47	950
GRZ-G-b-49b11.r1	Q5TB53|Q5TB53_HUMAN	SM-11044 binding protein - Homo sapiens (Human)	trembl	3e-19	91.11	16.71	808
GRZ-G-b-24c11.f1	Q4RG73|Q4RG73_TETNG	Chromosome 2 SCAF15106, whole genome shotgun sequence - Tetraodon nigroviridis (Green puffer)	trembl	3.5e-19	73.47	18.4	799
GRZ-G-b-30e08.r1	Q9LGZ9|Q9LGZ9_ARATH	Arabidopsis thaliana genomic DNA, chromosome 3, BAC clone:F1D9 - Arabidopsis thaliana (Mouse-ear cress)	trembl	4e-19	41.07	35.8	1408
GRZ-G-b-27c03.f1	Q2WFT1|Q2WFT1_ORYLA	Even-skipped homolog protein - Oryzias latipes (Medaka fish) (Japanese ricefish)	trembl	1.2e-18	64.94	14.51	1551
GRZ-G-b-20a05.f1	Q4SI05|Q4SI05_TETNG	Chromosome 5 SCAF14581, whole genome shotgun sequence. - Tetraodon nigroviridis (Green puffer)	trembl	1.4e-18	96.36	14.25	1158
GRZ-G-b-29c04.r1	Q6ZR84|Q6ZR84_HUMAN	CDNA FLJ46559 fis, clone THYMU3040126 - Homo sapiens (Human)	trembl	1.4e-18	39.66	23.85	1396
GRZ-G-b-31d07.f1	Q4T328|Q4T328_TETNG	Chromosome undetermined SCAF10126, whole genome shotgun sequence. - Tetraodon nigroviridis (Green puffer)	trembl	1.5e-18	38.26	32.14	1344
GRZ-G-b-24f04.r1	Q4RSW2|Q4RSW2_TETNG	Chromosome 12 SCAF14999, whole genome shotgun sequence. - Tetraodon nigroviridis (Green puffer)	trembl	1.5e-18	89.8	34.67	424
GRZ-G-b-36h07.r1	Q4RVU4|Q4RVU4_TETNG	Chromosome 9 SCAF14991, whole genome shotgun sequence. - Tetraodon nigroviridis (Green puffer)	trembl	1.5e-18	92.73	96.49	171
GRZ-G-b-46g09.f1	sp|P16086|SPTA2_RAT	Spectrin alpha chain, brain (Spectrin, non-erythroid alpha chain) (Alpha-II spectrin) (Fodrin alpha chain).	swiss	2e-18	98	9.02	1663
GRZ-G-b-38d12.f1	Q62098|Q62098_MOUSE	Mus musculus ORFs - Mus musculus (Mouse)	trembl	2.7e-18	50	34.19	1281
GRZ-G-b-54h07.f1	Q4RFC1|Q4RFC1_TETNG	Chromosome 8 SCAF15119, whole genome shotgun sequence. (Fragment) - Tetraodon nigroviridis (Green puffer)	trembl	2.8e-18	70.49	15.97	1146
GRZ-G-b-30b10.f1	Q4SQG6|Q4SQG6_TETNG	Chromosome 4 SCAF14533, whole genome shotgun sequence. (Fragment) - Tetraodon nigroviridis (Green puffer)	trembl	2.8e-18	59.38	10.24	1728
GRZ-G-b-05a07.f1	Q1L8M9|Q1L8M9_DANRE	Novel protein similar to vertebrate importin 8 - Danio rerio (Zebrafish) (Brachydanio rerio)	trembl	4.1e-18	67.14	19.96	1052
GRZ-G-b-21d12.f1	Q4SXU0|Q4SXU0_TETNG	Chromosome undetermined SCAF12330, whole genome shotgun sequence - Tetraodon nigroviridis (Green puffer)	trembl	5.7e-18	31.8	40.93	1708
GRZ-G-b-36c08.f1	Q4T3A8|Q4T3A8_TETNG	Chromosome undetermined SCAF10102, whole genome shotgun sequence - Tetraodon nigroviridis (Green puffer)	trembl	6.3e-18	74.19	16.84	1033
GRZ-G-b-38e02.f1	Q1L8K4|Q1L8K4_DANRE	Novel protein similar to vertebrate CUB and Sushi multiple domains 3 - Danio rerio (Zebrafish) (Brachydanio rerio)	trembl	6.4e-18	72.46	11.27	1836
GRZ-G-b-41b09.f1	Q6TXI9|Q6TXI9_RAT	LRRGT00010 - Rattus norvegicus (Rat)	trembl	6.8e-18	94.29	12.82	819
GRZ-G-b-53g12.f1	Q4S2A0|Q4S2A0_TETNG	Chromosome undetermined SCAF14764, whole genome shotgun sequence. - Tetraodon nigroviridis (Green puffer)	trembl	7.7e-18	82.76	11.13	1564
GRZ-G-b-07e08.r1	Q4RFA2|Q4RFA2_TETNG	Chromosome 14 SCAF15120, whole genome shotgun sequence - Tetraodon nigroviridis (Green puffer)	trembl	9.8e-18	77.78	32.87	575
GRZ-G-b-34e07.r1	Q4SZY7|Q4SZY7_TETNG	Chromosome undetermined SCAF11447, whole genome shotgun sequence. - Tetraodon nigroviridis (Green puffer)	trembl	1.8e-17	84.62	16.97	919
GRZ-G-b-20f06.f1	Q6UIM6|Q6UIM6_PANTR	Transcription factor CP2 - Pan troglodytes (Chimpanzee)	trembl	2.8e-17	59.18	9.49	1549
GRZ-G-b-27f10.r1	Q4T3U4|Q4T3U4_TETNG	Chromosome undetermined SCAF9919, whole genome shotgun sequence - Tetraodon nigroviridis (Green puffer)	trembl	2.8e-17	80.77	32.21	447
GRZ-G-b-24d01.f1	A3KPS1|A3KPS1_DANRE	Novel protein - Danio rerio (Zebrafish) (Brachydanio rerio)	trembl	3e-17	90.91	6.83	1450
GRZ-G-b-44a06.f1	Q5DGU9|Q5DGU9_SCHJA	SJCHGC06004 protein - Schistosoma japonicum (Blood fluke)	trembl	3e-17	46.77	11.6	1604
GRZ-G-b-28d03.f1	Q8NAH9|Q8NAH9_HUMAN	CDNA FLJ35331 fis, clone PROST2014659 - Homo sapiens (Human)	trembl	3.4e-17	32.83	92.64	1386
GRZ-G-b-48d11.f1	Q08C51|Q08C51_BRARE	Zgc:153610 - Brachydanio rerio (Zebrafish) (Danio rerio)	trembl	3.6e-17	93.55	4.93	1887
GRZ-G-b-51b06.r1	Q4RU41|Q4RU41_TETNG	Chromosome 1 SCAF14995, whole genome shotgun sequence. (Fragment) - Tetraodon nigroviridis (Green puffer)	trembl	4.8e-17	100	14.21	718
GRZ-G-b-42f09.f1	Q4S0V7|Q4S0V7_TETNG	Chromosome 21 SCAF14777, whole genome shotgun sequence. - Tetraodon nigroviridis (Green puffer)	trembl	6.5e-17	87.5	14.95	923
GRZ-G-b-20d12.f1	Q8N962|Q8N962_HUMAN	CDNA FLJ38312 fis, clone FCBBF3021506 - Homo sapiens (Human)	trembl	6.6e-17	60	7.18	1587
GRZ-G-b-43h12.r1	Q8N8E0|Q8N8E0_HUMAN	CDNA FLJ39621 fis, clone SMINT2001158 - Homo sapiens (Human)	trembl	7.7e-17	39.53	60.66	994
GRZ-G-b-33e09.f1	Q4TH48|Q4TH48_TETNG	Chromosome undetermined SCAF3243, whole genome shotgun sequence. - Tetraodon nigroviridis (Green puffer)	trembl	7.8e-17	78.72	7.48	1884
GRZ-G-b-40d06.f1	Q5TZ48|Q5TZ48_DANRE	Novel protein - Danio rerio (Zebrafish) (Brachydanio rerio)	trembl	9.3e-17	60.87	8.52	1619
GRZ-G-b-24a04.f1	A0S0L1|A0S0L1_MOUSE	Homeodomain-interacting protein kinase 1 (Fragment) - Mus musculus (Mouse)	trembl	9.6e-17	37.06	32.13	1307
GRZ-G-b-52h10.r1	Q5BLD0|Q5BLD0_BRARE	Zgc:113210 - Brachydanio rerio (Zebrafish) (Danio rerio)	trembl	1.4e-16	44.44	34.57	833
GRZ-G-b-54b10.f1	Q4T025|Q4T025_TETNG	Chromosome undetermined SCAF11373, whole genome shotgun sequence. - Tetraodon nigroviridis (Green puffer)	trembl	1.6e-16	68.35	17.14	1383
GRZ-G-b-24a08.f1	Q9W721|Q9W721_DANRE	Hypothetical protein - Danio rerio (Zebrafish) (Brachydanio rerio)	trembl	1.6e-16	30	59.08	1168
GRZ-G-b-22d02.r1	A4VCH6|A4VCH6_HUMAN	CERKL protein - Homo sapiens (Human)	trembl	1.6e-16	88.68	20.08	792
GRZ-G-b-36h03.r1	Q9PVW1|Q9PVW1_ORYLA	Olfactory receptor 2 - Oryzias latipes (Medaka fish) (Japanese ricefish)	trembl	2e-16	65.08	17.8	1062
GRZ-G-b-38h03.f1	Q4RG41|Q4RG41_TETNG	Chromosome 2 SCAF15106, whole genome shotgun sequence - Tetraodon nigroviridis (Green puffer)	trembl	2.4e-16	77.36	13.01	1222
GRZ-G-b-23c04.r1	Q9YI34|Q9YI34_DICLA	Cytochrome P450 - Dicentrarchus labrax (European sea bass)	trembl	2.9e-16	84.31	23.65	647
GRZ-G-b-23g05.r1	Q9YI34|Q9YI34_DICLA	Cytochrome P450 - Dicentrarchus labrax (European sea bass)	trembl	2.9e-16	84.31	23.65	647
GRZ-G-b-20a11.r1	sp|O70338|RNH1_MOUSE	Ribonuclease H1 (EC 3.1.26.4) (RNase H1).	swiss	3e-16	35.06	63.86	808
GRZ-G-b-09a01.r1	Q4SW43|Q4SW43_TETNG	Chromosome 3 SCAF13691, whole genome shotgun sequence - Tetraodon nigroviridis (Green puffer)	trembl	3.2e-16	88.57	23.23	452
GRZ-G-b-37a09.f1	Q9NT03|Q9NT03_HUMAN	Hypothetical protein DKFZp434M1511 - Homo sapiens (Human)	trembl	4.2e-16	72.13	10.08	1816
GRZ-G-b-20h03.r1	Q765P7|Q765P7_HUMAN	Actin-bundling protein with BAIAP2 homology - Homo sapiens (Human)	trembl	4.8e-16	58.65	54.93	568
GRZ-G-b-36f10.f1	Q4TBF1|Q4TBF1_TETNG	Chromosome undetermined SCAF7132, whole genome shotgun sequence. (Fragment) - Tetraodon nigroviridis (Green puffer)	trembl	4.9e-16	71.7	17.55	906
GRZ-G-b-33f11.r1	Q4SMP6|Q4SMP6_TETNG	Chromosome undetermined SCAF14546, whole genome shotgun sequence - Tetraodon nigroviridis (Green puffer)	trembl	6.4e-16	69.35	17.84	1026
GRZ-G-b-25b06.f1	Q5DGU9|Q5DGU9_SCHJA	SJCHGC06004 protein - Schistosoma japonicum (Blood fluke)	trembl	6.6e-16	50	10.89	1543
GRZ-G-b-29h08.r1	A1CEV2|A1CEV2_ASPCL	Extracellular threonine rich protein, putative - Aspergillus clavatus	trembl	8.3e-16	46.27	43.31	859
GRZ-G-b-01b03.r1	Q7T272|Q7T272_PAROL	Putative nucleic acid binding protein - Paralichthys olivaceus (Japanese flounder)	trembl	8.8e-16	67.69	26.7	719
GRZ-G-b-20d05.f1	Q1LXH9|Q1LXH9_DANRE	Novel protein - Danio rerio (Zebrafish) (Brachydanio rerio)	trembl	9e-16	63.24	14.97	1343
GRZ-G-b-34a01.r1	Q5RGJ6|Q5RGJ6_DANRE	Novel protein - Danio rerio (Zebrafish) (Brachydanio rerio)	trembl	9.3e-16	85.71	12.68	828
GRZ-G-b-27a12.r1	Q6NTI5|Q6NTI5_DANRE	Slc35c2 protein - Danio rerio (Zebrafish) (Brachydanio rerio)	trembl	9.4e-16	57.41	23.18	699
GRZ-G-b-05d04.r1	Q6DE36|Q6DE36_XENLA	Cyp27a1-prov protein - Xenopus laevis (African clawed frog)	trembl	1.5e-15	45.83	41.46	521
GRZ-G-b-50d09.f1	Q6R5G9|Q6R5G9_MOUSE	Hypothetical protein - Mus musculus (Mouse)	trembl	1.7e-15	66.67	9.51	1451
GRZ-G-b-39c07.f1	Q8QGY8|Q8QGY8_FUGRU	Guanine nucleotide binding protein - Fugu rubripes (Japanese pufferfish) (Takifugu rubripes)	trembl	2e-15	84.91	9.22	1724
GRZ-G-b-14e01.f1	sp|Q6NSN2|AOF_DANRE	Amine oxidase [flavin-containing] (EC 1.4.3.4) (Monoamine oxidase) (MAO) (Z-MAO).	swiss	2.1e-15	86.67	13.06	1034
GRZ-G-b-18g04.f1	Q5DGU9|Q5DGU9_SCHJA	SJCHGC06004 protein - Schistosoma japonicum (Blood fluke)	trembl	2.2e-15	51.02	11.63	1264
GRZ-G-b-39f12.f1	sp|O70338|RNH1_MOUSE	Ribonuclease H1 (EC 3.1.26.4) (RNase H1).	swiss	2.4e-15	34.09	46.24	1129
GRZ-G-b-45c07.f1	Q5BR75|Q5BR75_SCHJA	SJCHGC09650 protein - Schistosoma japonicum (Blood fluke)	trembl	2.5e-15	63.41	10.34	1190
GRZ-G-b-03e06.f1	Q4S2M4|Q4S2M4_TETNG	Chromosome 17 SCAF14760, whole genome shotgun sequence - Tetraodon nigroviridis (Green puffer)	trembl	2.5e-15	68.66	54.32	370
GRZ-G-b-07h06.f1	A0JPF3|A0JPF3_DANRE	Zgc:153748 - Danio rerio (Zebrafish) (Brachydanio rerio)	trembl	3.1e-15	86.67	19.91	678
GRZ-G-b-44g12.r1	Q4RRS2|Q4RRS2_TETNG	Chromosome 16 SCAF15002, whole genome shotgun sequence. - Tetraodon nigroviridis (Green puffer)	trembl	3.7e-15	86.96	12.9	1070
GRZ-G-b-18e12.r1	Q4RW95|Q4RW95_TETNG	Chromosome 9 SCAF14991, whole genome shotgun sequence - Tetraodon nigroviridis (Green puffer)	trembl	3.8e-15	56.16	58.86	367
GRZ-G-b-51b06.f1	Q4T8Y7|Q4T8Y7_TETNG	Chromosome undetermined SCAF7690, whole genome shotgun sequence - Tetraodon nigroviridis (Green puffer)	trembl	4e-15	58.11	25.34	876
GRZ-G-b-23e10.r1	Q4RZ65|Q4RZ65_TETNG	Chromosome undetermined SCAF14961, whole genome shotgun sequence. - Tetraodon nigroviridis (Green puffer)	trembl	4.3e-15	92.86	13.04	966
GRZ-G-b-47c10.f1	Q6ZTU1|Q6ZTU1_HUMAN	CDNA FLJ44225 fis, clone THYMU3006168 - Homo sapiens (Human)	trembl	4.4e-15	32.21	44.92	1349
GRZ-G-b-08g09.r1	Q4SMK4|Q4SMK4_TETNG	Chromosome 18 SCAF14547, whole genome shotgun sequence. - Tetraodon nigroviridis (Green puffer)	trembl	4.4e-15	77.42	11.22	829
GRZ-G-b-26g02.f1	Q4A3V6|Q4A3V6_PHYPA	Lipid transfer protein precursor - Physcomitrella patens (Moss)	trembl	5.1e-15	34.98	44.81	1426
GRZ-G-b-16g10.f1	Q6NT27|Q6NT27_HUMAN	Guanine nucleotide binding protein - Homo sapiens (Human)	trembl	5.2e-15	89.09	13.51	1221
GRZ-G-b-53c10.r1	sp|P61587|RND3_HUMAN	Rho-related GTP-binding protein RhoE precursor (Rho family GTPase 3) (Rnd3) (Rho8) (MemB protein).	swiss	5.3e-15	100	14.82	749
GRZ-G-b-33b07.r1	Q503H6|Q503H6_DANRE	LOC553447 protein - Danio rerio (Zebrafish) (Brachydanio rerio)	trembl	7.8e-15	51.92	25.7	607
GRZ-G-b-55c07.f1	Q4TFF5|Q4TFF5_TETNG	Chromosome undetermined SCAF4541, whole genome shotgun sequence. - Tetraodon nigroviridis (Green puffer)	trembl	8.5e-15	71.11	68.53	197
GRZ-G-b-33f02.r1	sp|P68512|FEL_CYPCA	Fish-egg lectin (FEL).	swiss	8.6e-15	47.22	66.67	324
GRZ-G-b-31a02.f1	sp|Q61627|GRID1_MOUSE	Glutamate receptor delta-1 subunit precursor (GluR delta-1).	swiss	1.1e-14	85.11	22.2	635
GRZ-G-b-45e10.r1	Q1LV84|Q1LV84_BRARE	Novel protein (Fragment) - Brachydanio rerio (Zebrafish) (Danio rerio)	trembl	1.6e-14	92.11	11.49	992
GRZ-G-b-22e03.r1	Q4SLJ6|Q4SLJ6_TETNG	Chromosome 15 SCAF14556, whole genome shotgun sequence. (Fragment) - Tetraodon nigroviridis (Green puffer)	trembl	1.8e-14	89.13	32.94	419
GRZ-G-b-18e08.f1	Q5RG31|Q5RG31_DANRE	Novel protein - Danio rerio (Zebrafish) (Brachydanio rerio)	trembl	2e-14	54.93	18.54	1149
GRZ-G-b-52b12.r1	Q74ZR0|Q74ZR0_ASHGO	AGR138Wp - Ashbya gossypii (Yeast) (Eremothecium gossypii)	trembl	2.2e-14	47.62	44.78	804
GRZ-G-b-55d12.r1	Q6TXI9|Q6TXI9_RAT	LRRGT00010 - Rattus norvegicus (Rat)	trembl	2.4e-14	86.84	13.51	755
GRZ-G-b-40c09.f1	Q3TNY2|Q3TNY2_MOUSE	15 days embryo head cDNA, RIKEN full-length enriched library, clone:D930049J08 product:spectrin alpha 2, full insert sequence. (Fragment) - Mus musculus (Mouse)	trembl	2.6e-14	77.78	9.74	1109
GRZ-G-b-53d01.f1	Q28BN5|Q28BN5_XENTR	NADH dehydrogenase (Ubiquinone) 1 alpha subcomplex, 5 - Xenopus tropicalis (Western clawed frog) (Silurana tropicalis)	trembl	2.8e-14	75	6.07	1976
GRZ-G-b-02h02.f1	Q7PSY5|Q7PSY5_ANOGA	ENSANGP00000005427 - Anopheles gambiae str. PEST	trembl	3.1e-14	51.72	42.54	409
GRZ-G-b-22c11.r1	Q4SC45|Q4SC45_TETNG	Chromosome 14 SCAF14660, whole genome shotgun sequence. (Fragment) - Tetraodon nigroviridis (Green puffer)	trembl	3.1e-14	72.55	34.15	448
GRZ-G-b-09d09.r1	Q4T6Z6|Q4T6Z6_TETNG	Chromosome undetermined SCAF8447, whole genome shotgun sequence. - Tetraodon nigroviridis (Green puffer)	trembl	3.8e-14	51.85	32.72	486
GRZ-G-b-23h06.f1	sp|P34819|BMP7_CANFA	Bone morphogenetic protein 7 (BMP-7) (Osteogenic protein 1) (OP-1) (Fragment).	swiss	3.9e-14	59.7	13.02	1498
GRZ-G-b-51a06.r1	sp|Q5ZLF0|F10A1_CHICK	Hsc70-interacting protein (Hip) (Protein ST13 homolog) (Protein FAM10A1).	swiss	4.3e-14	88.37	15.18	850
GRZ-G-b-48g01.r1	Q7ZYY7|Q7ZYY7_BRARE	Novel protein similar to DNA polymerases - Brachydanio rerio (Zebrafish) (Danio rerio)	trembl	5.4e-14	32.62	95.02	442
GRZ-G-b-46c08.f1	Q08KN2|Q08KN2_FUGRU	FIg-Hepta - Fugu rubripes (Japanese pufferfish) (Takifugu rubripes)	trembl	6.8e-14	60.66	10.83	1689
GRZ-G-b-20c11.f1	Q4RXB4|Q4RXB4_TETNG	Chromosome 11 SCAF14979, whole genome shotgun sequence - Tetraodon nigroviridis (Green puffer)	trembl	7e-14	59.26	12.01	1973
GRZ-G-b-49d03.r1	Q1LV84|Q1LV84_DANRE	Novel protein - Danio rerio (Zebrafish) (Brachydanio rerio)	trembl	7.7e-14	39.45	31.93	949
GRZ-G-b-01b10.r1	sp|P17437|XP2_XENLA	Skin secretory protein xP2 precursor (Protein APEG).	swiss	7.8e-14	31.32	69.77	774
GRZ-G-b-47e12.f1	Q4REL4|Q4REL4_TETNG	Chromosome 10 SCAF15123, whole genome shotgun sequence. (Fragment) - Tetraodon nigroviridis (Green puffer)	trembl	9.6e-14	80	12.26	1223
GRZ-G-b-37f03.r1	Q4RAB8|Q4RAB8_TETNG	Chromosome undetermined SCAF24049, whole genome shotgun sequence. - Tetraodon nigroviridis (Green puffer)	trembl	1.3e-13	81.82	17.58	512
GRZ-G-b-11b03.f1	Q3U027|Q3U027_MOUSE	Activated spleen cDNA, RIKEN full-length enriched library, clone:F830209E13 product:hypothetical Phenylalanine-rich region profile containing protein, full insert sequence - Mus musculus (Mouse)	trembl	1.4e-13	74.55	17.92	921
GRZ-G-b-39e02.r1	Q4TEX8|Q4TEX8_TETNG	Chromosome undetermined SCAF5014, whole genome shotgun sequence. - Tetraodon nigroviridis (Green puffer)	trembl	1.4e-13	91.18	9.03	1130
GRZ-G-b-40f10.r1	Q6EI04|Q6EI04_CUCMA	Phloem RNA-binding protein 1 - Cucurbita maxima (Pumpkin) (Winter squash)	trembl	1.5e-13	40.38	48.65	296
GRZ-G-b-45c01.r1	Q4RT58|Q4RT58_TETNG	Chromosome 12 SCAF14999, whole genome shotgun sequence. (Fragment) - Tetraodon nigroviridis (Green puffer)	trembl	1.7e-13	76	28.41	528
GRZ-G-b-28h02.r1	Q24497|Q24497_DROME	Bkm protein - Drosophila melanogaster (Fruit fly)	trembl	1.9e-13	72.31	47.04	389
GRZ-G-b-28g01.f1	Q4SW91|Q4SW91_TETNG	Chromosome undetermined SCAF13667, whole genome shotgun sequence. - Tetraodon nigroviridis (Green puffer)	trembl	2.2e-13	72.13	14.68	1226
GRZ-G-b-41e03.f1	Q4SIU0|Q4SIU0_TETNG	Chromosome 21 SCAF14577, whole genome shotgun sequence. - Tetraodon nigroviridis (Green puffer)	trembl	2.2e-13	83.33	11.38	1423
GRZ-G-b-46g10.r1	Q8AW61|Q8AW61_DANRE	Novel protein similar to human procadherin 15 - Danio rerio (Zebrafish) (Brachydanio rerio)	trembl	2.2e-13	90.7	48.86	264
GRZ-G-b-54h12.r1	Q4S0F0|Q4S0F0_TETNG	Chromosome 2 SCAF14781, whole genome shotgun sequence - Tetraodon nigroviridis (Green puffer)	trembl	2.5e-13	49.35	52.14	443
GRZ-G-b-39a04.f1	A3KFC4|A3KFC4_SOLSE	Thyroglobulin - Solea senegalensis (Sole)	trembl	2.5e-13	72.58	19.42	896
GRZ-G-b-13d07.f1	Q28C17|Q28C17_XENTR	Spermine oxidase - Xenopus tropicalis (Western clawed frog) (Silurana tropicalis)	trembl	2.7e-13	83.67	53.45	275
GRZ-G-b-32g08.r1	Q4S883|Q4S883_TETNG	Chromosome 3 SCAF14707, whole genome shotgun sequence. - Tetraodon nigroviridis (Green puffer)	trembl	2.7e-13	90.24	16.14	762
GRZ-G-b-20f02.r1	sp|Q1LXZ7|IQCH_DANRE	IQ motif-containing protein H.	swiss	3.1e-13	53.85	25.03	779
GRZ-G-b-37h02.f1	Q4SWA5|Q4SWA5_TETNG	Chromosome undetermined SCAF13642, whole genome shotgun sequence - Tetraodon nigroviridis (Green puffer)	trembl	3.3e-13	85.19	7.32	1107
GRZ-G-b-41g12.r1	sp|Q61908|MTCPA_MOUSE	P8 MTCP-1 protein (Mature T-cell proliferation-1 type A) (MTCP-1 type A) (P8MTCP1).	swiss	3.5e-13	50	12.07	920
GRZ-G-b-31a02.r1	Q4SWM1|Q4SWM1_TETNG	Chromosome undetermined SCAF13608, whole genome shotgun sequence - Tetraodon nigroviridis (Green puffer)	trembl	3.5e-13	95.45	8.23	802
GRZ-G-b-03a08.f1	Q4TEX8|Q4TEX8_TETNG	Chromosome undetermined SCAF5014, whole genome shotgun sequence. - Tetraodon nigroviridis (Green puffer)	trembl	3.8e-13	62.26	90.86	175
GRZ-G-b-28h05.f1	Q3U0G0|Q3U0G0_MOUSE	Activated spleen cDNA, RIKEN full-length enriched library, clone:F830107D16 product:SH3-domain binding protein 2, full insert sequence - Mus musculus (Mouse)	trembl	4.7e-13	67.21	14.94	1205
GRZ-G-b-06h03.r1	Q4T5F3|Q4T5F3_TETNG	Chromosome undetermined SCAF9286, whole genome shotgun sequence. - Tetraodon nigroviridis (Green puffer)	trembl	6.6e-13	76.6	14.21	992
GRZ-G-b-32f06.f1	Q3T9P7|Q3T9P7_MOUSE	Activated spleen cDNA, RIKEN full-length enriched library, clone:F830205A11 product:hypothetical Histidine-rich region profile containing protein, full insert sequence - Mus musculus (Mouse)	trembl	1e-12	81.25	42.73	330
GRZ-G-b-09d10.r1	Q7PG82|Q7PG82_ANOGA	ENSANGP00000024412 - Anopheles gambiae str. PEST	trembl	1e-12	77.55	17.54	838
GRZ-G-b-18d11.r1	Q6PGY9|Q6PGY9_DANRE	Zgc:63550 - Danio rerio (Zebrafish) (Brachydanio rerio)	trembl	1.1e-12	71.05	13.46	847
GRZ-G-b-32e07.r1	Q1RLH0|Q1RLH0_CIOIN	Zinc finger protein - Ciona intestinalis (Transparent sea squirt)	trembl	1.1e-12	34.12	93.57	513
GRZ-G-b-41a09.r1	Q4T065|Q4T065_TETNG	Chromosome undetermined SCAF11328, whole genome shotgun sequence. - Tetraodon nigroviridis (Green puffer)	trembl	1.7e-12	68.75	18.7	770
GRZ-G-b-48g09.f1	Q4SJ63|Q4SJ63_TETNG	Chromosome 4 SCAF14575, whole genome shotgun sequence - Tetraodon nigroviridis (Green puffer)	trembl	1.7e-12	43.35	42.5	1207
GRZ-G-b-05e06.f1	Q4TEX8|Q4TEX8_TETNG	Chromosome undetermined SCAF5014, whole genome shotgun sequence. - Tetraodon nigroviridis (Green puffer)	trembl	2.1e-12	66.67	11.01	1308
GRZ-G-b-37c03.f1	Q4RQK0|Q4RQK0_TETNG	Chromosome 2 SCAF15004, whole genome shotgun sequence. - Tetraodon nigroviridis (Green puffer)	trembl	2.3e-12	97.56	10.37	1186
GRZ-G-b-43b11.f1	Q4RZ46|Q4RZ46_TETNG	Chromosome 7 SCAF14966, whole genome shotgun sequence - Tetraodon nigroviridis (Green puffer)	trembl	2.4e-12	76.47	12.92	1184
GRZ-G-b-22e08.f1	sp|Q9Y2Q0|AT8A1_HUMAN	Probable phospholipid-transporting ATPase IA (EC 3.6.3.1) (Chromaffin granule ATPase II) (ATPase class I type 8A member 1).	swiss	2.7e-12	79.25	11.74	1354
GRZ-G-b-39e05.r1	Q4SIF3|Q4SIF3_TETNG	Chromosome 5 SCAF14581, whole genome shotgun sequence - Tetraodon nigroviridis (Green puffer)	trembl	3.2e-12	91.67	14.96	722
GRZ-G-b-38c05.f1	Q4RFC1|Q4RFC1_TETNG	Chromosome 8 SCAF15119, whole genome shotgun sequence. - Tetraodon nigroviridis (Green puffer)	trembl	4.2e-12	41	24.29	1235
GRZ-G-b-30c08.f1	Q4RXW8|Q4RXW8_TETNG	Chromosome 11 SCAF14979, whole genome shotgun sequence - Tetraodon nigroviridis (Green puffer)	trembl	4.7e-12	71.7	17.83	892
GRZ-G-b-21c10.f1	Q4RGZ5|Q4RGZ5_TETNG	Chromosome undetermined SCAF15081, whole genome shotgun sequence - Tetraodon nigroviridis (Green puffer)	trembl	9.6e-12	46.74	54.65	505
GRZ-G-b-33g09.f1	Q62103|Q62103_MOUSE	Proline-rich protein precursor - Mus musculus (Mouse)	trembl	1.4e-11	29.51	73.62	1141
GRZ-G-b-55g09.r1	Q4RVH2|Q4RVH2_TETNG	Chromosome 15 SCAF14992, whole genome shotgun sequence - Tetraodon nigroviridis (Green puffer)	trembl	1.6e-11	92.5	55.3	217
GRZ-G-b-27e09.r1	sp|Q90YS3|RS2_ICTPU	40S ribosomal protein S2.	swiss	1.7e-11	100	27.51	338
GRZ-G-b-06e03.f1	Q5T4Y7|Q5T4Y7_HUMAN	Membrane associated guanylate kinase, WW and PDZ domain containing 1 - Homo sapiens (Human)	trembl	1.9e-11	79.31	5.25	1657
GRZ-G-b-40b01.f1	Q08BK4|Q08BK4_DANRE	Hypothetical protein - Danio rerio (Zebrafish) (Brachydanio rerio)	trembl	2.5e-11	36.67	40.54	888
GRZ-G-b-49h08.r1	Q4T6Y6|Q4T6Y6_TETNG	Chromosome undetermined SCAF8492, whole genome shotgun sequence. (Fragment) - Tetraodon nigroviridis (Green puffer)	trembl	2.6e-11	55.88	23.18	440
GRZ-G-b-03h10.f1	Q4RVK9|Q4RVK9_TETNG	Chromosome 15 SCAF14992, whole genome shotgun sequence. - Tetraodon nigroviridis (Green puffer)	trembl	2.7e-11	74.55	19.6	842
GRZ-G-b-37g10.f1	sp|O96006|ZBED1_HUMAN	Zinc finger BED domain-containing protein 1 (dREF homolog) (Putative Ac-like transposable element).	swiss	3e-11	31.02	31.78	1633
GRZ-G-b-30a06.r1	Q4RK63|Q4RK63_TETNG	Chromosome 2 SCAF15032, whole genome shotgun sequence. (Fragment) - Tetraodon nigroviridis (Green puffer)	trembl	3.3e-11	67.57	10.02	1108
GRZ-G-b-42d05.f1	Q4SZI9|Q4SZI9_TETNG	Chromosome undetermined SCAF11610, whole genome shotgun sequence. - Tetraodon nigroviridis (Green puffer)	trembl	3.4e-11	49.28	10.2	2029
GRZ-G-b-23b04.r1	Q5U3P4|Q5U3P4_BRARE	FtsJ homolog 1 (E. coli) - Brachydanio rerio (Zebrafish) (Danio rerio)	trembl	3.5e-11	59.02	30.3	604
GRZ-G-b-39d11.f1	Q3UTM9|Q3UTM9_MOUSE	7 days neonate cerebellum cDNA, RIKEN full-length enriched library, clone:A730099O13 product:hypothetical Cysteine-rich region profile containing protein, full insert sequence - Mus musculus (Mouse)	trembl	3.7e-11	83.33	12.65	854
GRZ-G-b-06b01.f1	A0NFJ8|A0NFJ8_ANOGA	ENSANGP00000030033 - Anopheles gambiae str. PEST	trembl	3.8e-11	36.84	24.66	1119
GRZ-G-b-30d05.f1	Q64150|Q64150_MOUSE	Nuclear localization signal binding protein - Mus musculus (Mouse)	trembl	4e-11	50.67	73.22	295
GRZ-G-b-06e09.f1	Q4RZ52|Q4RZ52_TETNG	Chromosome 7 SCAF14966, whole genome shotgun sequence - Tetraodon nigroviridis (Green puffer)	trembl	4.6e-11	75.44	12.29	1367
GRZ-G-b-25e05.r1	Q4T1B9|Q4T1B9_TETNG	Chromosome undetermined SCAF10680, whole genome shotgun sequence - Tetraodon nigroviridis (Green puffer)	trembl	4.7e-11	62.26	91.91	173
GRZ-G-b-50a01.r1	Q1LXZ0|Q1LXZ0_DANRE	Novel protein similar to vertebrate SET binding factor 1 - Danio rerio (Zebrafish) (Brachydanio rerio)	trembl	5.2e-11	70.97	13.85	1300
GRZ-G-b-26h05.r1	Q64150|Q64150_MOUSE	Nuclear localization signal binding protein - Mus musculus (Mouse)	trembl	5.9e-11	72.09	9.29	1357
GRZ-G-b-25e10.f1	Q6ZT59|Q6ZT59_HUMAN	CDNA FLJ44936 fis, clone BRAMY3018121 - Homo sapiens (Human)	trembl	6.7e-11	34.3	29.56	1654
GRZ-G-b-25c11.f1	Q9HAJ0|Q9HAJ0_HUMAN	CDNA FLJ11556 fis, clone HEMBA1003079 - Homo sapiens (Human)	trembl	7.9e-11	45.54	19.95	1293
GRZ-G-b-06g09.f1	Q4T6N5|Q4T6N5_TETNG	Chromosome 9 SCAF8684, whole genome shotgun sequence. - Tetraodon nigroviridis (Green puffer)	trembl	7.9e-11	77.78	9.16	1179
GRZ-G-b-24d02.f1	Q64150|Q64150_MOUSE	Nuclear localization signal binding protein - Mus musculus (Mouse)	trembl	8.4e-11	63.64	92.96	142
GRZ-G-b-19g12.r1	Q6FX23|Q6FX23_CANGA	Similarities with tr|Q08294 Saccharomyces cerevisiae YOL155c - Candida glabrata (Yeast) (Torulopsis glabrata)	trembl	9.5e-11	27.01	52.01	773
GRZ-G-b-12g06.r1	Q9YGS3|Q9YGS3_FUGRU	Putative nucleic acid binding protein - Fugu rubripes (Japanese pufferfish) (Takifugu rubripes)	trembl	9.6e-11	57.69	26.99	578
GRZ-G-b-24e03.r1	Q5BXW3|Q5BXW3_SCHJA	SJCHGC04151 protein (Fragment) - Schistosoma japonicum (Blood fluke)	trembl	5.9e-21	65.12	33.86	381
GRZ-G-b-44g04.r1	Q5BR75|Q5BR75_SCHJA	SJCHGC09650 protein - Schistosoma japonicum (Blood fluke)	trembl	4.7e-17	57.95	27.53	959
GRZ-G-b-39b05.f1	Q3KZE5|Q3KZE5_SCHJA	SJCHGC09003 protein - Schistosoma japonicum (Blood fluke)	trembl	5.8e-19	46	27.99	1061
GRZ-G-b-41g09.r1	Q5C398|Q5C398_SCHJA	SJCHGC09533 protein - Schistosoma japonicum (Blood fluke)	trembl	5.2e-15	70.27	11.17	994
GRZ-G-b-34c04.r1	Q5C0I9|Q5C0I9_SCHJA	SJCHGC03019 protein - Schistosoma japonicum (Blood fluke)	trembl	1.9e-13	52.7	23.08	962
GRZ-G-b-12f10.f1	Q5C5P7|Q5C5P7_SCHJA	SJCHGC07810 protein - Schistosoma japonicum (Blood fluke)	trembl	2.1e-12	42.86	22.94	1190
GRZ-G-b-10b04.f1	Q5BT08|Q5BT08_SCHJA	SJCHGC03017 protein - Schistosoma japonicum (Blood fluke)	trembl	1.3e-11	58.49	11.83	1344
GRZ-G-b-07a08.r1	Q5C0I9|Q5C0I9_SCHJA	SJCHGC03019 protein - Schistosoma japonicum (Blood fluke)	trembl	1.4e-11	49.35	27.63	836
GRZ-G-b-45a01.r1	Q5C0I9|Q5C0I9_SCHJA	SJCHGC03019 protein (Fragment) - Schistosoma japonicum (Blood fluke)	trembl	3.8e-11	48.68	24.52	930
GRZ-G-b-08d05.f1	Q5DGU9|Q5DGU9_SCHJA	SJCHGC06004 protein - Schistosoma japonicum (Blood fluke)	trembl	5.4e-11	55.1	10.4	1413
GRZ-G-b-49c08.r1	Q5DHF4|Q5DHF4_SCHJA	SJCHGC04881 protein - Schistosoma japonicum (Blood fluke)	trembl	6.2e-11	67.35	17.65	833
GRZ-G-b-49h04.r1	Q5DEY9|Q5DEY9_SCHJA	SJCHGC02887 protein - Schistosoma japonicum (Blood fluke)	trembl	6.5e-11	49.18	93.85	195
			number	percent [%]
		All	444	100
		fishes	310	69.82
		human	32	7.20721
		mouse	23	5.18018
