# Supplementary material for: High tandem repeat content in the genome of the short-lived annual fish Nothobranchius furzeri: a new vertebrate model for aging research
Source: Genome Biol. 2009 Feb 11;10(2):R16. doi: 10.1186/gb-2009-10-2-r16 (PMC2688266; doi:10.1186/gb-2009-10-2-r16)
Supplement: Additional data file 6 — The subgroup of N. furzeri GRZ gene fragments lacking homologs in medaka, stickleback, tetraodon, and zebrafish. [file gb-2009-10-2-r16-S6.xls]

## Sheet: Additional data file 6
N. furzeri GRZ sequence id	hit identity	hit description	hit in database	p-value	match identity of best hit [%]	matched query fraction of best hit [%]	query length [bp]
GRZ-G-b-27e09.r1	sp|Q90YS3|RS2_ICTPU	40S ribosomal protein S2.	swiss	1.7e-11	100	27.51	338
GRZ-G-b-18c03.r1	Q7M3L8|Q7M3L8_EPTST	Orf within vasotocin gene - Eptatretus stoutii (Pacific hagfish)	trembl	1.1e-19	76.92	11.51	1355
GRZ-G-b-28h02.r1	Q24497|Q24497_DROME	Bkm protein - Drosophila melanogaster (Fruit fly)	trembl	1.9e-13	72.31	47.04	389
GRZ-G-b-28h05.f1	Q3U0G0|Q3U0G0_MOUSE	Activated spleen cDNA, RIKEN full-length enriched library, clone:F830107D16 product:SH3-domain binding protein 2, full insert sequence - Mus musculus (Mouse)	trembl	4.7e-13	67.21	14.94	1205
GRZ-G-b-46c08.f1	Q08KN2|Q08KN2_FUGRU	FIg-Hepta - Fugu rubripes (Japanese pufferfish) (Takifugu rubripes)	trembl	6.8e-14	60.66	10.83	1689
GRZ-G-b-20d12.f1	Q8N962|Q8N962_HUMAN	CDNA FLJ38312 fis, clone FCBBF3021506 - Homo sapiens (Human)	trembl	6.6e-17	60	7.18	1587
GRZ-G-b-23h06.f1	sp|P34819|BMP7_CANFA	Bone morphogenetic protein 7 (BMP-7) (Osteogenic protein 1) (OP-1) (Fragment).	swiss	3.9e-14	59.7	13.02	1498
GRZ-G-b-10b04.f1	Q5BT08|Q5BT08_SCHJA	SJCHGC03017 protein - Schistosoma japonicum (Blood fluke)	trembl	1.3e-11	58.49	11.83	1344
GRZ-G-b-12g06.r1	Q9YGS3|Q9YGS3_FUGRU	Putative nucleic acid binding protein - Fugu rubripes (Japanese pufferfish) (Takifugu rubripes)	trembl	9.6e-11	57.69	26.99	578
GRZ-G-b-22e11.f1	Q54D36|Q54D36_DICDI	Hypothetical protein - Dictyostelium discoideum AX4	trembl	2e-23	57.14	34.1	739
GRZ-G-b-02h02.f1	Q7PSY5|Q7PSY5_ANOGA	ENSANGP00000005427 - Anopheles gambiae str. PEST	trembl	3.1e-14	51.72	42.54	409
GRZ-G-b-41g12.r1	sp|Q61908|MTCPA_MOUSE	P8 MTCP-1 protein (Mature T-cell proliferation-1 type A) (MTCP-1 type A) (P8MTCP1).	swiss	3.5e-13	50	12.07	920
GRZ-G-b-49h04.r1	Q5DEY9|Q5DEY9_SCHJA	SJCHGC02887 protein - Schistosoma japonicum (Blood fluke)	trembl	6.5e-11	49.18	93.85	195
GRZ-G-b-52b12.r1	Q74ZR0|Q74ZR0_ASHGO	AGR138Wp - Ashbya gossypii (Yeast) (Eremothecium gossypii)	trembl	2.2e-14	47.62	44.78	804
GRZ-G-b-11e07.f1	Q5TSI7|Q5TSI7_ANOGA	ENSANGP00000027961 - Anopheles gambiae str. PEST	trembl	4.7e-28	46.67	26.65	1013
GRZ-G-b-29h08.r1	A1CEV2|A1CEV2_ASPCL	Extracellular threonine rich protein, putative - Aspergillus clavatus	trembl	8.3e-16	46.27	43.31	859
GRZ-G-b-39b05.f1	Q3KZE5|Q3KZE5_SCHJA	SJCHGC09003 protein - Schistosoma japonicum (Blood fluke)	trembl	5.8e-19	46	27.99	1061
GRZ-G-b-12f10.f1	Q5C5P7|Q5C5P7_SCHJA	SJCHGC07810 protein - Schistosoma japonicum (Blood fluke)	trembl	2.1e-12	42.86	22.94	1190
GRZ-G-b-30e08.r1	Q9LGZ9|Q9LGZ9_ARATH	Arabidopsis thaliana genomic DNA, chromosome 3, BAC clone:F1D9 - Arabidopsis thaliana (Mouse-ear cress)	trembl	4e-19	41.07	35.8	1408
GRZ-G-b-40f10.r1	Q6EI04|Q6EI04_CUCMA	Phloem RNA-binding protein 1 - Cucurbita maxima (Pumpkin) (Winter squash)	trembl	1.5e-13	40.38	48.65	296
GRZ-G-b-43h12.r1	Q8N8E0|Q8N8E0_HUMAN	CDNA FLJ39621 fis, clone SMINT2001158 - Homo sapiens (Human)	trembl	7.7e-17	39.53	60.66	994
GRZ-G-b-06b01.f1	A0NFJ8|A0NFJ8_ANOGA	ENSANGP00000030033 - Anopheles gambiae str. PEST	trembl	3.8e-11	36.84	24.66	1119
GRZ-G-b-20a11.r1	sp|O70338|RNH1_MOUSE	Ribonuclease H1 (EC 3.1.26.4) (RNase H1).	swiss	3e-16	35.06	63.86	808
GRZ-G-b-26g02.f1	Q4A3V6|Q4A3V6_PHYPA	Lipid transfer protein precursor - Physcomitrella patens (Moss)	trembl	5.1e-15	34.98	44.81	1426
GRZ-G-b-25e10.f1	Q6ZT59|Q6ZT59_HUMAN	CDNA FLJ44936 fis, clone BRAMY3018121 - Homo sapiens (Human)	trembl	6.7e-11	34.3	29.56	1654
GRZ-G-b-32e07.r1	Q1RLH0|Q1RLH0_CIOIN	Zinc finger protein - Ciona intestinalis (Transparent sea squirt)	trembl	1.1e-12	34.12	93.57	513
GRZ-G-b-39f12.f1	sp|O70338|RNH1_MOUSE	Ribonuclease H1 (EC 3.1.26.4) (RNase H1).	swiss	2.4e-15	34.09	46.24	1129
GRZ-G-b-28d03.f1	Q8NAH9|Q8NAH9_HUMAN	CDNA FLJ35331 fis, clone PROST2014659 - Homo sapiens (Human)	trembl	3.4e-17	32.83	92.64	1386
GRZ-G-b-01g09.r1	O60290|O60290_HUMAN	KIAA0543 protein - Homo sapiens (Human)	trembl	1.2e-21	32.23	83.78	752
GRZ-G-b-01b10.r1	sp|P17437|XP2_XENLA	Skin secretory protein xP2 precursor (Protein APEG).	swiss	7.8e-14	31.32	69.77	774
GRZ-G-b-12d05.f1	Q39686|Q39686_DAUCA	Proline-rich protein - Daucus carota (Carrot)	trembl	1.1e-20	30.49	48.05	1336
GRZ-G-b-33g09.f1	Q62103|Q62103_MOUSE	Proline-rich protein precursor - Mus musculus (Mouse)	trembl	1.4e-11	29.51	73.62	1141
GRZ-G-b-19g12.r1	Q6FX23|Q6FX23_CANGA	Similarities with tr|Q08294 Saccharomyces cerevisiae YOL155c - Candida glabrata (Yeast) (Torulopsis glabrata)	trembl	9.5e-11	27.01	52.01	773
GRZ-G-b-36g01.f1	O60290|O60290_HUMAN	KIAA0543 protein (Fragment) - Homo sapiens (Human)	trembl	1.6e-19	26.36	37.91	1836
