# Supplementary material for: High tandem repeat content in the genome of the short-lived annual fish Nothobranchius furzeri: a new vertebrate model for aging research
Source: Genome Biol. 2009 Feb 11;10(2):R16. doi: 10.1186/gb-2009-10-2-r16 (PMC2688266; doi:10.1186/gb-2009-10-2-r16)
Supplement: Additional data file 7 — Chromosomal locations and accession numbers of sequences used for analyses of aging related genes. [file gb-2009-10-2-r16-S7.xls]

## Sheet: Additional data file 7
	gene	species	genomic localization of cds 1	accession numbers 2
	Cdkn2b	N. furzeri	EU391595_19..405	EU391595
		medaka	n.a.	n.a.
		stickleback	n.a.	n.a.
		tetraodon	chr18:5775064-5775953	GSTENT00033477001
		zebrafish	chr1:23,370,389-23,372,424	XM_001345027
		human	chr9:21992902-21999312	NM_004936
	Cdkn2d	N. furzeri	EU400615_19..516	EU400615
		medaka	chr1:14247273-14249112	ENSORLT00000004801
		stickleback	chrIX:17870436-17871570	ENSGACT00000025811
		tetraodon	chr18:3687225-3688097	GSTENT00007888001
		danio	n.a.	n.a.
		human	chr19:10,538,138-10,540,631	NM_001800
	Msra	N. furzeri	EU400615_39..753	EU400617
		medaka	chr24:104,182-121,378	ENSORLT00000010727, BJ705076, BJ712138
		stickleback	chrXVIII:3197723-3221685	ENSGACT00000007973
		tetraodon	n.a.	CR684286
		danio	chr20:40042879-40178782	NM_001082893
		human	chr8:9949235-10323803	NM_012331
	Sirt1	N. furzeri	EU271679_8..2077	EU271679
		medaka	chr15:29321014-29328100	ENSORLT00000017143
		stickleback	chrVI:2986115-2990658	DT973374, DW599628, CD498340
		tetraodon	chr17:974941-979013	GSTENT00024551001
		danio	scaffold Zv7_NA4507 (partial)	XM_001334404
		human	chr10:69314432-69348147	NM_012238
	Tp53	N. furzeri	EU271681_61..1179	EU271681
		medaka	chr18:14437514-14443887 (first part of gene discarded)	NM_001104742
		stickleback	chrVII:4324798-4328191	BT026593
		tetraodon	chrUn_random:46575121-46577472	CR730593
		danio	chr5:13629409-13640862	NM_131327
		human	chr17:7512444-7531642	NM_000546
	1	Genome assemblies used: oryLat1, gasAcu1, tetNig1, danRer5, xenTro2, mm9, bosTau3, hg18; Accession number for N.furzeri given.
	2	Sequences used for cds prediction
	n.a.	not available
	cds	coding sequence
