# Supplementary material for: High tandem repeat content in the genome of the short-lived annual fish Nothobranchius furzeri: a new vertebrate model for aging research
Source: Genome Biol. 2009 Feb 11;10(2):R16. doi: 10.1186/gb-2009-10-2-r16 (PMC2688266; doi:10.1186/gb-2009-10-2-r16)
Supplement: Additional data file 12 — Nucleotide and amino acid sequences used for phylogenetic analyses. [file gb-2009-10-2-r16-S12.xls]

## Sheet: Additional data file 12
Gene/ Contig	Species	nt/p	Exon no.	Exon Name	intron	sequence	intron
GRZ01	Human	nt	1	>GRZ01_1_Human	tag	GTGCAGGAGAACTCCCCAGCCCAGCAGGCGGGCCTGGAGCCCTACTTTGACTTCATCATCACCATTGGGCACTCGAGGCTG	gtg
GRZ01	Human	p	1	>GRZ01_1_Humanp		V--Q--E--N--S--P--A--Q--Q--A--G--L--E--P--Y--F--D--F--I--I--T--I--G--H--S--R--L--
GRZ01	Medaka	nt	1	>GRZ01_1_Medaka	cag	GTGCAGCCAAATTCTCCTGCAGAAAAAGCAGGACTGGAGCCTTTCTTTGACTTCATCCTGTCTTTGGACAGCAAAAGACTG	gta
GRZ01	Medaka	p	1	>GRZ01_1_Medakap		V--Q--P--N--S--P--A--E--K--A--G--L--E--P--F--F--D--F--I--L--S--L--D--S--K--R--L--
GRZ01	Notho	nt	1	>GRZ01_1_Notho	cag	GTGCAGCCTAATTCTCCTGCAGAAAAGGCAGGGCTGCAGCCCTTCTTTGACTTCATCTTGTCTCTAGGCAACAGCAGACTA	gta
GRZ01	Notho	p	1	>GRZ01_1_Nothop		V--Q--P--N--S--P--A--E--K--A--G--L--Q--P--F--F--D--F--I--L--S--L--G--N--S--R--L--
GRZ01	Stickle	nt	1	>GRZ01_1_Stickle	cag	GTGCAGCCCAACTCCCCGGCCCAGATGTGCGGGCTGCAGCCGTTCTTTGACTTCATCCTGTCGCTGGACAACAAGAGACTT	gta
GRZ01	Stickle	p	1	>GRZ01_1_Sticklep		V--Q--P--N--S--P--A--Q--M--C--G--L--Q--P--F--F--D--F--I--L--S--L--D--N--K--R--L--
GRZ01	Tetra	nt	1	>GRZ01_1_Tetra	tag	GTTCAGCCAAGTTCCCCTGCAGAAAAAGCTGGACTGGAGCCTTTTTTTGACTTCATTCTGGCTCTGGACAACAGAAGACTC	gta
GRZ01	Tetra	p	1	>GRZ01_1_Tetrap		V--Q--P--S--S--P--A--E--K--A--G--L--E--P--F--F--D--F--I--L--A--L--D--N--R--R--L--
GRZ01	Zebra	nt	1	>GRZ01_1_Zebra	cag	GTTCAGGAAGACTCACCTGCAGAAAGAGCTGGTTTGGAGCCCTTTTTTGATTTCATCATATCTATTGGCCATAACCGCCTT	gta
GRZ01	Zebra	p	1	>GRZ01_1_Zebrap		V--Q--E--D--S--P--A--E--R--A--G--L--E--P--F--F--D--F--I--I--S--I--G--H--N--R--L--
GRZ01	Human	nt	2	>GRZ01_2_Human	cag	AACAAGGAGAATGACACCCTGAAGGCACTACTGAAAGCCAATGTGGAGAAGCCCGTGAAGCTGGAGGTGTTCAATATGAAGACCATGAGGGTGCGCGAGGTGGAGGTGGTGCCCAGCAACATGTGGGGCGGCCAGGGCCTACTGGGTGCCAGTGTGCGCTTCTGCAGCTTCCGCAGGGCCAGTGAGCAGGTGTGGCATGTGCTG	gtg
GRZ01	Human	p	2	>GRZ01_2_Humanp		N--K--E--N--D--T--L--K--A--L--L--K--A--N--V--E--K--P--V--K--L--E--V--F--N--M--K--T--M--R--V--R--E--V--E--V--V--P--S--N--M--W--G--G--Q--G--L--L--G--A--S--V--R--F--C--S--F--R--R--A--S--E--Q--V--W--H--V--L--
GRZ01	Medaka	nt	2	>GRZ01_2_Medaka	cag	AACGAGGAAAATGATCTACTAAAGGAAGTGCTGAAAGCCAACATGGAGAAAGCGGTGAATATGGAAGTGTATAGCACCAAAACGACGAGGGTTCGGGAGCTGGAGGTGGTGCCCAATAACATGTGGGGAGGTCAGGGTCTGCTGGGGGCCAGCGTTCGCTTCTGCAGTTACCAAGGAGCCAGTGAGAATGTTTGGCACGTGCTG	gtg
GRZ01	Medaka	p	2	>GRZ01_2_Medakap		N--E--E--N--D--L--L--K--E--V--L--K--A--N--M--E--K--A--V--N--M--E--V--Y--S--T--K--T--T--R--V--R--E--L--E--V--V--P--N--N--M--W--G--G--Q--G--L--L--G--A--S--V--R--F--C--S--Y--Q--G--A--S--E--N--V--W--H--V--L--
GRZ01	Notho	nt	2	>GRZ01_2_Notho	cag	AATGAGGAAAACGAGCAGTTAAAGGAGGTCCTAAAAGCTAATGTGGAGAAGGCCATAAAGATGGAGGTGTACAGCACTAAAACCACAAGGGTCAGAGAGCTGGAAGTGGTGCCCAGTAACATGTGGGGGGGCCAGGGGCTGCTGGGTGCCAGCGTTCGCTTCTGCAGCTACCAAGGAGCCAGCGAGAATGTTTGGCATGTTCTG	gtg
GRZ01	Notho	p	2	>GRZ01_2_Nothop		N--E--E--N--E--Q--L--K--E--V--L--K--A--N--V--E--K--A--I--K--M--E--V--Y--S--T--K--T--T--R--V--R--E--L--E--V--V--P--S--N--M--W--G--G--Q--G--L--L--G--A--S--V--R--F--C--S--Y--Q--G--A--S--E--N--V--W--H--V--L--
GRZ01	Stickle	nt	2	>GRZ01_2_Stickle	cag	AATGAAGAAAGTGACCTGCTGAAGGACGTCCTGAAGGCCAACACGGAGAGAGCGGTGATGATGCAGGTGTACAGCACTAAAACCACCAGGCTCCGAGAGCTGGAGGTGATGCCCAGCAGCCTGTGGGGAGGACAGGGCCTGCTAGGGGCCAGCGTTCGCTTCTGCAGCTACTATGGAGCCAATGAGAATGTCTGGCATGTTCTG	gtg
GRZ01	Stickle	p	2	>GRZ01_2_Sticklep		N--E--E--S--D--L--L--K--D--V--L--K--A--N--T--E--R--A--V--M--M--Q--V--Y--S--T--K--T--T--R--L--R--E--L--E--V--M--P--S--S--L--W--G--G--Q--G--L--L--G--A--S--V--R--F--C--S--Y--Y--G--A--N--E--N--V--W--H--V--L--
GRZ01	Tetra	nt	2	>GRZ01_2_Tetra	cag	AATGAGGAAAATGATCTGCTGAAGGAGGTGCTAAAGGTCAACATTGGCAACTTGGTGAAAATGGAGGTGTACAGCATCAAAAGCATGCAGGTGCGTGACCTGTTTGTGGTGCCCAGCAACCTGTGGGGCGGACAGGGCCTGCTCGGAGCCAGCGTGCGCTTCTGCAGCTACCAGGGAGCAAACGAGAACGTCTGGCATGTTCTG	gtg
GRZ01	Tetra	p	2	>GRZ01_2_Tetrap		N--E--E--N--D--L--L--K--E--V--L--K--V--N--I--G--N--L--V--K--M--E--V--Y--S--I--K--S--M--Q--V--R--D--L--F--V--V--P--S--N--L--W--G--G--Q--G--L--L--G--A--S--V--R--F--C--S--Y--Q--G--A--N--E--N--V--W--H--V--L--
GRZ01	Zebra	nt	2	>GRZ01_2_Zebra	cag	AATCAGGAGAATGATATGCTCAAGGACCTCCTCAAAGCTAATGTGGAGAAACCAGTCAAGATGGAAGTTTACAGTACAAAGACGATGAGGATGCGGGAGCTAGAGGTGGTTCCCAGCAACATGTGGGGTGGACAAGGACTTCTGGGAGCCAGTGTTCGTTTCTGTAGCTTTCAAGGCGCTAATGAAAATGTCTGGCATGTTCTT	gta
GRZ01	Zebra	p	2	>GRZ01_2_Zebrap		N--Q--E--N--D--M--L--K--D--L--L--K--A--N--V--E--K--P--V--K--M--E--V--Y--S--T--K--T--M--R--M--R--E--L--E--V--V--P--S--N--M--W--G--G--Q--G--L--L--G--A--S--V--R--F--C--S--F--Q--G--A--N--E--N--V--W--H--V--L--
GRZ01	Human	nt	3	>GRZ01_3_Human	cag	GATGTGGAACCATCTTCACCTGCTGCCCTTGCCGGCCTGCGCCCCTACACAGACTATGTGGTTGGTTCGGACCAGATTCTCCAGGAG	gtg
GRZ01	Human	p	3	>GRZ01_3_Humanp		D--V--E--P--S--S--P--A--A--L--A--G--L--R--P--Y--T--D--Y--V--V--G--S--D--Q--I--L--Q--E--
GRZ01	Medaka	nt	3	>GRZ01_3_Medaka	tag	GATGTGGAACCCAGTTCTCCAGCGGCTCTGGCGGGCCTTCAGTCCCACACGGACTACATTGTTGGTGCAGATCAGGTGTTGCAAGAT	gta
GRZ01	Medaka	p	3	>GRZ01_3_Medakap		D--V--E--P--S--S--P--A--A--L--A--G--L--Q--S--H--T--D--Y--I--V--G--A--D--Q--V--L--Q--D--
GRZ01	Notho	nt	3	>GRZ01_3_Notho	cag	GATGTGGAAACCAGTTCACCAGCAGCACTGGCGGGTCTTCAGTCTTACAGCGACTACATCGTAGGCGCAGATCAGGTGTTGCAAGAT	gta
GRZ01	Notho	p	3	>GRZ01_3_Nothop		D--V--E--T--S--S--P--A--A--L--A--G--L--Q--S--Y--S--D--Y--I--V--G--A--D--Q--V--L--Q--D--
GRZ01	Stickle	nt	3	>GRZ01_3_Stickle	tag	GACGTTGAAGCAAATTCCCCTGCTGGCTTGGCAGAGCTTCAGCCACACAGTGACTACATCGTCGGAGCAGATCAAGTGTTGCAAGAT	gta
GRZ01	Stickle	p	3	>GRZ01_3_Sticklep		D--V--E--A--N--S--P--A--G--L--A--E--L--Q--P--H--S--D--Y--I--V--G--A--D--Q--V--L--Q--D--
GRZ01	Tetra	nt	3	>GRZ01_3_Tetra	tag	GACGTGGAGGCCGGTTCGCCCGCTGCCTTGGCAGGCCTTCAGCCACACAGCGACTACATCGTCGGAGCAGACCAACTGTTGCAAGAT	gta
GRZ01	Tetra	p	3	>GRZ01_3_Tetrap		D--V--E--A--G--S--P--A--A--L--A--G--L--Q--P--H--S--D--Y--I--V--G--A--D--Q--L--L--Q--D--
GRZ01	Zebra	nt	3	>GRZ01_3_Zebra	tag	GATGTGGAGTCAAATTCGCCAGCAGCATTGGCCGGACTCCAGGAACATTCAGATTTCATTGTTGGAGCTGACCAGGTTCTGCAAGAT	gta
GRZ01	Zebra	p	3	>GRZ01_3_Zebrap		D--V--E--S--N--S--P--A--A--L--A--G--L--Q--E--H--S--D--F--I--V--G--A--D--Q--V--L--Q--D--
GRZ01	Human	nt	4	>GRZ01_4_Human	cag	TCCGAGGACTTCTTTACGCTCATCGAGTCTCATGAGGGGAAGCCCTTGAAGCTGATGGTGTATAACTCCAAGTCAGACTCCTGCCGGGAGGTGACTGTAACTCCCAACGCAGCCTGGGGTGGAGAGGGCAG	gta
GRZ01	Human	p	4	>GRZ01_4_Humanp		S--E--D--F--F--T--L--I--E--S--H--E--G--K--P--L--K--L--M--V--Y--N--S--K--S--D--S--C--R--E--V--T--V--T--P--N--A--A--W--G--G--E--G--
GRZ01	Medaka	nt	4	>GRZ01_4_Medaka	cag	TCAGAAGACTTCTTCGCTCTCATCGAGGCTCATGAAGGGAAGCCGTTGAAGCTGCTGGTGTATAACACACAAACGGATGCCTGCAGAGACGTGATGGTCACTCCCAACGGAGCGTGGGGGGGTGAAGGCAG	gta
GRZ01	Medaka	p	4	>GRZ01_4_Medakap		S--E--D--F--F--A--L--I--E--A--H--E--G--K--P--L--K--L--L--V--Y--N--T--Q--T--D--A--C--R--D--V--M--V--T--P--N--G--A--W--G--G--E--G--
GRZ01	Notho	nt	4	>GRZ01_4_Notho	cag	TCCGAAGACTTCTTCTCACTGATTGAAGCCCACGAGGGGAAACCGCTGAAGCTGCTGGTGTACAGCACAGCAACAGACAGCTGCAGGGAGGTGATGGTCACACCCAACGGAGCGTGGGGAGGAGAGGGCAG	gta
GRZ01	Notho	p	4	>GRZ01_4_Nothop		S--E--D--F--F--S--L--I--E--A--H--E--G--K--P--L--K--L--L--V--Y--S--T--A--T--D--S--C--R--E--V--M--V--T--P--N--G--A--W--G--G--E--G--
GRZ01	Stickle	nt	4	>GRZ01_4_Stickle	cag	TCGGAAGACTTCTTTTCGCTGATTGAGGCCCACGAAGGGAAGCCGCTGAAGCTGCTGGTGTACAACACAGAAACCGATGCCTGCAGAGAGGTGGTGGTCACACCAAACGGGGCGTGGGGCGGAGAGGGCAG	gta
GRZ01	Stickle	p	4	>GRZ01_4_Sticklep		S--E--D--F--F--S--L--I--E--A--H--E--G--K--P--L--K--L--L--V--Y--N--T--E--T--D--A--C--R--E--V--V--V--T--P--N--G--A--W--G--G--E--G--
GRZ01	Tetra	nt	4	>GRZ01_4_Tetra	cag	TCAGAGGACTTTTTCTCACTGATTGAAGCCCATGAAGGGAAACCCCTGAAGCTGCTGGTGTACAACACACAGACAGACGCCTGCAGGGAGGTGATGGTCACACCCAACGGAGCCTGGGGTGGGGAGGGCAG	gta
GRZ01	Tetra	p	4	>GRZ01_4_Tetrap		S--E--D--F--F--S--L--I--E--A--H--E--G--K--P--L--K--L--L--V--Y--N--T--Q--T--D--A--C--R--E--V--M--V--T--P--N--G--A--W--G--G--E--G--
GRZ01	Zebra	nt	4	>GRZ01_4_Zebra	cag	TCTGAGGATTTCTTCTCCCTAATTGAAGCCCATGAGGGGAAACCATTGAAGCTGCTGATTTACAATACGGAGACAGATAAATGCAGGGAGGTCATTGTTACACCAAATGGTGCCTGGGGGGGAGAAGGAAG	gta
GRZ01	Zebra	p	4	>GRZ01_4_Zebrap		S--E--D--F--F--S--L--I--E--A--H--E--G--K--P--L--K--L--L--I--Y--N--T--E--T--D--K--C--R--E--V--I--V--T--P--N--G--A--W--G--G--E--G--
GRZ02	Human	nt	1	>GRZ02_1_Human	cag	GGCTTCGAGGGCGCCACGTGTGAGAATGACGCTCGTACCTGCGGCAGCCTGCGCTGCCTCAACGGCGGCACATGCATCTCCGGCCCGCGCAGCCCCACCTGCCTGTGCCTGGGCCCCTTCACGGGCCCCGAATGCCAGTTCCCGGCCAGCAGCCCCTGCCTGGGCGGCAACCCCTGCTACAACCAGGGGACCTGTGAGCCCACATCCGAGAGCCCCTTCTACCGTTGCCTGTGCCCCGCCAAATTCAACGGGCTCTTGTGCCACATCCTGGACTACAGCTTCGGGGGTGGGGCCGGGCGCGACATCCCCCCGCCGCTGATCGAGGAGGCGTGCGAGCTGCCCGAGTGCCAGGAGGACGCGGGCAACAAGGTCTGCAGCCTGCAGTGCAACAACCACGCG…	gta
GRZ02	Human	p	1	>GRZ02_1_Humanp		G--F--E--G--A--T--C--E--N--D--A--R--T--C--G--S--L--R--C--L--N--G--G--T--C--I--S--G--P--R--S--P--T--C--L--C--L--G--P--F--T--G--P--E--C--Q--F--P--A--S--S--P--C--L--G--G--N--P--C--Y--N--Q--G--T--C--E--P--T--S--E--S--P--F--Y--R--C--L--C--P--A--K--F--N--G--L--L--C--H--I--L--D--Y--S--F--G--G--G--A--G--R--D--I--P--P--P--L--I--E--E--A--C--E--L--P--E--C--Q--E--D--A--G--N--K--V--C--S--L--Q--C--N--N--H--A--…
GRZ02	Medaka	nt	1	>GRZ02_1_Medaka	aag	GGTTTTACCGGCTCCACCTGTGAGTATGACTCTCAAACCTGTGGTAGCCTCCGCTGTCGTAATGGAGGGACCTGCATTTCTGGTCACAAGAGTCCCAAATGCCTGTGCCCGCCGTCCTTCACTGGACCCGAGTGCCGGCATCCCACAGACAGCGCCTGCAACTCCAACCCGTGCTACAACGGCGGGACGTGCGAACTAACCCCCGAGGCGCCGTACTACCGCTGCATCTGCCCGTTCAAGTTCAACGGGCTTCTCTGCCACATCCTGGACAACGGCTTCCCGGGGGGCGTCGGCAGCAGCGTGCCGACGCTGCCCGAGGTGACGGCCTCCTGCGGCATCCCGCAGTGCGAGGCGTACAAGCACAACAAGTACTGCAACACGGTCTGCAACAACCACGAG…	gta
GRZ02	Medaka	p	1	>GRZ02_1_Medakap		G--F--T--G--S--T--C--E--Y--D--S--Q--T--C--G--S--L--R--C--R--N--G--G--T--C--I--S--G--H--K--S--P--K--C--L--C--P--P--S--F--T--G--P--E--C--R--H--P--T--D--S--A--C--N--S--N--P--C--Y--N--G--G--T--C--E--L--T--P--E--A--P--Y--Y--R--C--I--C--P--F--K--F--N--G--L--L--C--H--I--L--D--N--G--F--P--G--G--V--G--S--S--V--P--T--L--P--E--V--T--A--S--C--G--I--P--Q--C--E--A--Y--K--H--N--K--Y--C--N--T--V--C--N--N--H--E--…
GRZ02	Notho	nt	1	>GRZ02_1_Notho_rc	...	_____________________________________________________________________________________________________________________________________________________________________________TTATAACGGGGGAACTTGCCAGATCACACCTGATGCTCCATTTTTCCAGTGCAGCTGCCCTAGTAACTATAACGGCCTACTTTGCCACATACTGGATTACTCCTTCATTGGGGGGTTTGGCCGAGACATCACCCCACCTCCGAAAGTGGAGGTGAGCTGCGAGATTCCTCAGTGTGATGAGTGGGCAGGAAACCAAATCTGTGACTCTCTGTGCAACAACCATGCC…	gtg
GRZ02	Notho	p	1	>GRZ02_1_Notho_rc_p		_____________________________________________________________________________________________________________________________________________________________________________-Y--N--G--G--T--C--Q--I--T--P--D--A--P--F--F--Q--C--S--C--P--S--N--Y--N--G--L--L--C--H--I--L--D--Y--S--F--I--G--G--F--G--R--D--I--T--P--P--P--K--V--E--V--S--C--E--I--P--Q--C--D--E--W--A--G--N--Q--I--C--D--S--L--C--N--N--H--A--…
GRZ02	Stickle	nt	1	>GRZ02_1_Stickle	cag	GGCTTCACCGGCTCCACGTGTGAATATGACGCCCAGGCCTGCGGTAGCCTCAACTGCCGCAACGGCGGCACCTGCATCTCCGGCCACAAGAGTCCCAAGTGTCTGTGCACGCCGTCCTTCACTGGGCCCGAGTGCCAGTATCCCACCGACAGCCCCTGTAACTCCAACCCCTGCTACAACGGCGGCGTGTGCGAGTACACCTCGGAGGCGCCGTACTACCACTGCGTCTGCCCGGCCGTCTTCAACGGCCTGCGCTGCCACATCCTGGACTACAGCTTCAAGGGAGGGTTCGGCCACGACATCCCGCCGCCGTCCGGGGTGGAGGTCACCTGCGACATCCCGCTGTGCGAGGAGGCCAAGCACAACAAGTACTGCGACGTGCTCTGCAACAACCACGCG…	gtg
GRZ02	Stickle	p	1	>GRZ02_1_Sticklep		G--F--T--G--S--T--C--E--Y--D--A--Q--A--C--G--S--L--N--C--R--N--G--G--T--C--I--S--G--H--K--S--P--K--C--L--C--T--P--S--F--T--G--P--E--C--Q--Y--P--T--D--S--P--C--N--S--N--P--C--Y--N--G--G--V--C--E--Y--T--S--E--A--P--Y--Y--H--C--V--C--P--A--V--F--N--G--L--R--C--H--I--L--D--Y--S--F--K--G--G--F--G--H--D--I--P--P--P--S--G--V--E--V--T--C--D--I--P--L--C--E--E--A--K--H--N--K--Y--C--D--V--L--C--N--N--H--A--…
GRZ02	Tetra	nt	1	>GRZ02_1_Tetra	cag	GGCTTTACGGGAGCCACATGTGATTATGACGCTAAGGCGTGCGGCAGCCTCAACTGTCGCAATGGAGGCACCTGCATCTCTGGCAGCAAGAGTCCCAAGTGTCTGTGCTCACCTTCCTTTACCGGGCCTGAGTGTCAGTATCCCACAGACAGTCCCTGTAATTCCAACCCCTGTTACAACGGCGGCACCTGTGAATACACACCGGAGGCGCCTTTCTACCACTGCACCTGTCCTACAAACTTCAACGGCTTGCGGTGCCACATCCTGGACTACAGTTTTCTTGGAGGGTCCGGCTACGACATCACACCGCCGCCAGAGGTGGAGGTCAAATGTGAGATCTCGCAGTGTGAAACTGCCAAACACAATAAGTTTTGCGATGCCCTCTGTAACAACCACGAG…	gta
GRZ02	Tetra	p	1	>GRZ02_1_Tetrap		G--F--T--G--A--T--C--D--Y--D--A--K--A--C--G--S--L--N--C--R--N--G--G--T--C--I--S--G--S--K--S--P--K--C--L--C--S--P--S--F--T--G--P--E--C--Q--Y--P--T--D--S--P--C--N--S--N--P--C--Y--N--G--G--T--C--E--Y--T--P--E--A--P--F--Y--H--C--T--C--P--T--N--F--N--G--L--R--C--H--I--L--D--Y--S--F--L--G--G--S--G--Y--D--I--T--P--P--P--E--V--E--V--K--C--E--I--S--Q--C--E--T--A--K--H--N--K--F--C--D--A--L--C--N--N--H--E--…
GRZ02	Zebra	nt	1	>GRZ02_1_Zebra	tag	GGTTTTACGGGCTCGACCTGCGAGTACGACGCACACGCATGTGGGAGCCTTCAATGCAAAAATGGCGGGACGTGCGTTTCTGGTCACAAGAGTCCCAAATGCCTGTGCACCCCTGCTTTCACTGGTCCCGAGTGCCAGGATCCCAGCGGAGGCCACTGCACCACTAACCCCTGCTATAACGGAGGCACGTGCGAGTATATAACCGAGGAGCCGTATTACCACTGCATCTGTCCCACCAACTTCAACGGCCTCTTCTGCCACATCCTGGACTGGAGTTTTCCAGGCGGCACTGGTCAGGACATCACGCCGGCTCCTAAGGTGTCGGTCAGCTGCGAGATTGAGCAGTGTAAAGTCAAGAAGGGCAATAAGATCTGTGACAGCGCATGTAATAATTACGCC…	gtg
GRZ02	Zebra	p	1	>GRZ02_1_Zebrap		G--F--T--G--S--T--C--E--Y--D--A--H--A--C--G--S--L--Q--C--K--N--G--G--T--C--V--S--G--H--K--S--P--K--C--L--C--T--P--A--F--T--G--P--E--C--Q--D--P--S--G--G--H--C--T--T--N--P--C--Y--N--G--G--T--C--E--Y--I--T--E--E--P--Y--Y--H--C--I--C--P--T--N--F--N--G--L--F--C--H--I--L--D--W--S--F--P--G--G--T--G--Q--D--I--T--P--A--P--K--V--S--V--S--C--E--I--E--Q--C--K--V--K--K--G--N--K--I--C--D--S--A--C--N--N--Y--A--…
GRZ02	Human	nt	2	>GRZ02_2_Human	cag	CCCCCTGTACGACCAGTACTGCAAGGACCACTTCAGCGACGGGCACTGCGACCAGGGCTGCAACAGCGCGGAGTGCGAGTGGGACGGGCTGGACTGTGCGGAGCATGTACCCGAGAGGCTGGCGGCCGGCACGCTGGTGGTGGTGGTGCTGATGCCGCCGGAGCAGCTGCGCAACAGCTCCTTCCACTTCCTGCGGGAGCTCAGCCGCGTGCTGCACACCAACGTGGTCTTCAAGCGTGACGCACACGGCCAGCAGATGATCTTCCCCTACTACGGCCGCGAGGAGGAGCTGCGCAAGCACCCCATCAAGCGTGCCGCCGAGGGCTGGGCCGCACCTGACGCCCTGCTGGGCCAGGTGAAGGCCTCCCTGGTGGCAGCGAGXGGTGGGCGGCGGCGGAG…	gtg
GRZ02	Human	p	2	>GRZ02_2_Humanp		-P--L--Y--D--Q--Y--C--K--D--H--F--S--D--G--H--C--D--Q--G--C--N--S--A--E--C--E--W--D--G--L--D--C--A--E--H--V--P--E--R--L--A--A--G--T--L--V--V--V--V--L--M--P--P--E--Q--L--R--N--S--S--F--H--F--L--R--E--L--S--R--V--L--H--T--N--V--V--F--K--R--D--A--H--G--Q--Q-
GRZ02	Medaka	nt	2	>GRZ02_2_Medaka	cag	CCCGCTGTACGACCAGTACTGCAGGGATCACTACGCCGACAACCACTGCGACCAGGGCTGCAACAACGCCGAGTGTGAGTGGGACGGCCTCGACTGCGCCAAGAACCTCCCAGAGAAGCTGGCCGTGGGACGCTTGGTCCTGGTGGTCCACATCCGTCCGGAGCAGCTCCTGAACACGTCCTCCACCTTCCTGCGCGAGCTGAGCCGCGTCCTCCGGACCAACGTGCTGTTCAGGAGGGATTCCAACGGGGAGGTCATGGTCTATCCGTACTACGGCGACGAGCACGAGCTGAAGAAGTACAACGTCAAGCGCTCGGTGGATTCCTGGATGGAGGCTCCTGCCGAGGTGCTGGACGTGATGAAGAGGAGTCTGTACGGAGCTGTGGGGAGCAGCAGGAG…	gtg
GRZ02	Medaka	p	2	>GRZ02_2_Medakap		-P--L--Y--D--Q--Y--C--R--D--H--Y--A--D--N--H--C--D--Q--G--C--N--N--A--E--C--E--W--D--G--L--D--C--A--K--N--L--P--E--K--L--A--V--G--R--L--V--L--V--V--H--I--R--P--E--Q--L--L--N--T--S--S--T--F--L--R--E--L--S--R--V--L--R--T--N--V--L--F--R--R--D--S--N--G--E--V-
GRZ02	Notho	nt	2	>GRZ02_2_Notho_rc	cag	TCCTCTGTATGATCAGTACTGCAAAGATCACTATGCAGACGGTCATTGCGACCAGGGCTGCAACAATGCAGAATGTGAATGGGACGGTCTCGACTGCGCCAACAACATGCCAGAGAAGCTTGCAGATGGACATTTGGTTCTGGTTGTTCATATTACCCCAGAGCACCTTAAAAACAGATCTTCATCCTTCCTTAGAGAGCTGAGCAGTGTTCTCCATACTAATGTGGGTTCCGTCGTGATGGGGATCCTCAGATCGACTG___________________________________________________________________________________________________________________________________________…	...
GRZ02	Notho	p	2	>GRZ02_2_Notho_rc_p		-P--L--Y--D--Q--Y--C--K--D--H--Y--A--D--G--H--C--D--Q--G--C--N--N--A--E--C--E--W--D--G--L--D--C--A--N--N--M--P--E--K--L--A--D--G--H--L--V--L--V--V--H--I--T--P--E--H--L--K--N--R--S--S--S--F--L--R--E--L--S--S--V--L--H--T--N--V--G--S--V--V--M--G--I--L--R--S-
GRZ02	Stickle	nt	2	>GRZ02_2_Stickle	cag	CCCTCTGTACGACCAATACTGCAAGGACCACTACGCTGACGACCACTGCGACCAGGGCTGCAACAACGCCGAGTGCGAGTGGGACGGCTTGGACTGCGCCAACAACATGCCCGAGAAGCTCGCCTTGGGCCAGTTGGTCCTGGTGGTTCACATCGCCCCGGAGCTGCTGGTCAACAACTCCTTCGGCTTCCTGCGCGAGCTGAGCCGCGTCCTGCGCACCAACGTGATGTTCAGGAAGGAGGCCACGGGCGGGCTGATGGTGTACCCGTACTACGGGAGCGAACACGAGCTGAAGAAGTACAACGTCAAGCGCTCTGTGGACTCGTGGGCCGAGGTGCCCGGCGGGGTTCTGGACGTGGTGAAGAGGAGCCTGCTGGACGTGGCAGGCGGCAGCAGGAG…	gtg
GRZ02	Stickle	p	2	>GRZ02_2_Sticklep		-P--L--Y--D--Q--Y--C--K--D--H--Y--A--D--D--H--C--D--Q--G--C--N--N--A--E--C--E--W--D--G--L--D--C--A--N--N--M--P--E--K--L--A--L--G--Q--L--V--L--V--V--H--I--A--P--E--L--L--V--N--N--S--F--G--F--L--R--E--L--S--R--V--L--R--T--N--V--M--F--R--K--E--A--T--G--G--L-
GRZ02	Tetra	nt	2	>GRZ02_2_Tetra	cag	TCCTCTTTATGACCAGTACTGCAAGGACCACTACGCCGACGACCACTGTGACCAAGGCTGCAACAACGCTGAGTGTGAGTGGGATGGTTTAGACTGCGCCAAAAATGTTCCTGAGAAGATCGCCGTCGGCCAGCTAGTCCTGGTCGTCCACATCGCCCCTGAACAGCTCCTCAACAACTCTTTTGGCTTCCTGCGTGAGCTCAGCCGCGTCCTGCGCACCAACATGATCTTCAGGAAAGATGCCAAAGGCAAGCTGATGGTGTACCCGTACTACGGGGAAGAACACGAGCTGAAGAAGTACAACGTGAAGCGCTCAGTGGACACCTGGTCAGAAGTGCCTGGGACGGTGCTGAATAGGATAAAGAAAAGCTTGTATGATGTGGCTGCAGGGAGCTCACG…	gtg
GRZ02	Tetra	p	2	>GRZ02_2_Tetrap		-P--L--Y--D--Q--Y--C--K--D--H--Y--A--D--D--H--C--D--Q--G--C--N--N--A--E--C--E--W--D--G--L--D--C--A--K--N--V--P--E--K--I--A--V--G--Q--L--V--L--V--V--H--I--A--P--E--Q--L--L--N--N--S--F--G--F--L--R--E--L--S--R--V--L--R--T--N--M--I--F--R--K--D--A--K--G--K--L-
GRZ02	Zebra	nt	2	>GRZ02_2_Zebra	tag	TCCACTATACGATCAGTATTGCAAGGACCACTTTGCAGACGGCTACTGTGACCAGGGCTGCAATAATGCAGAGTGTGAATGGGACGGCCTGGACTGCGCTAACGACACCCCCGAGAAGCTGGCTGCAGGACTGCTGGTTGTGGTGGTCCACATTCACCCTGATCAGCTCCGAAACAACTCGTTCGGCTTTCTGCGGGAGCTCAGCCGAGTGCTCCACACCAACGTGGTTTTCCGGCGGGATAGCAAGGGGCAAGAAATGATCTACCCGTATTACGGCAATGAGCAGGAACTGAAGAAACACAACATCAAACGATCACTAGACGGCTGGAACGATGCTTCTAGCGATGTCTTGAGCTCGATGAAAAACAGCATTTACAATATAGTAGTGGAAGGAGGGAG…	gta
GRZ02	Zebra	p	2	>GRZ02_2_Zebrap		-P--L--Y--D--Q--Y--C--K--D--H--F--A--D--G--Y--C--D--Q--G--C--N--N--A--E--C--E--W--D--G--L--D--C--A--N--D--T--P--E--K--L--A--A--G--L--L--V--V--V--V--H--I--H--P--D--Q--L--R--N--N--S--F--G--F--L--R--E--L--S--R--V--L--H--T--N--V--V--F--R--R--D--S--K--G--Q--E-
GRZ06	Human	nt	1	>GRZ06_1_Human	aag	GTCGGCGTAATCTAAAATTAATTATGGAATATTTACCATATGGAAGTTTACGAGACTATCTTCAAAAACATAAAGAACGGATAGATCACATAAAACTTCTGCAGTACACATCTCAGATATGCAAG	gta
GRZ06	Human	p	1	>GRZ06_1_Humanp		--R--R--N--L--K--L--I--M--E--Y--L--P--Y--G--S--L--R--D--Y--L--Q--K--H--K--E--R--I--D--H--I--K--L--L--Q--Y--T--S--Q--I--C--K--
GRZ06	Medaka	nt	1	>GRZ06_1_Medaka	cag	GGCGGAGGAACCTGCGGCTGATCATGGAGTATCTCCCCTTTGGGAGCTTGAGGGATTACCTCATCAAACACAAGGACCACTTTGATGCCAAGAAGCTGCTGCTCTACGCGTCACAGATCTGCAAG	gta
GRZ06	Medaka	p	1	>GRZ06_1_Medakap		--R--R--N--L--R--L--I--M--E--Y--L--P--F--G--S--L--R--D--Y--L--I--K--H--K--D--H--F--D--A--K--K--L--L--L--Y--A--S--Q--I--C--K--
GRZ06	Notho	nt	1	>GRZ06_1_Notho	cag	GTCGACGGAACCTTCGACTTATTATGGAATATCTTCCTTTTGGAAGTCTGCGAGACTACCTCATAAAAAACAAGGAGAGGGTAGACGACAAAACACTCGTCCATTACGCCTCTCAGATCTCTAAG	gtg
GRZ06	Notho	p	1	>GRZ06_1_Nothop		--R--R--N--L--R--L--I--M--E--Y--L--P--F--G--S--L--R--D--Y--L--I--K--N--K--E--R--V--D--D--K--T--L--V--H--Y--A--S--Q--I--S--K--
GRZ06	Stickle	nt	1	>GRZ06_1_Stickle	cag	GACGCCGAAATCTCCGTCTGGTCATGGAATATCTGCCCTTCGGAAGTCTGCGCGATCATCTCATGAAGAACAAGGAGAGGATCGACCACAAGATGCTTGTGCATTTCACCTCACAGATCTGCAAG	gtg
GRZ06	Stickle	p	1	>GRZ06_1_Sticklep		--R--R--N--L--R--L--V--M--E--Y--L--P--F--G--S--L--R--D--H--L--M--K--N--K--E--R--I--D--H--K--M--L--V--H--F--T--S--Q--I--C--K--
GRZ06	Tetra	nt	1	>GRZ06_1_Tetra	cag	GTCGGCGGAATCTTCGCCTTGTCATGGAATATCTTCCCTTTGGAAGTCTGCGAGACTACCTCATAAAAAACAAGGAGAGGATCGACCATAAGAAGCTCGTGCATTACTCTTCTCAGATCTGCAAG	gta
GRZ06	Tetra	p	1	>GRZ06_1_Tetrap		--R--R--N--L--R--L--V--M--E--Y--L--P--F--G--S--L--R--D--Y--L--I--K--N--K--E--R--I--D--H--K--K--L--V--H--Y--S--S--Q--I--C--K--
GRZ06	Zebra	nt	1	>GRZ06_1_Zebra	cag	GGAGGAGAAACCTACGGCTGGTTATGGAGTACCTGCCTTACGGAAGTCTACGGGACTATCTCAACAAAAACAGAGATCGGATTGACCACCAGAAACTTGTCCATTATGCATCTCAGATATGCAAG	gta
GRZ06	Zebra	p	1	>GRZ06_1_Zebrap		--R--R--N--L--R--L--V--M--E--Y--L--P--Y--G--S--L--R--D--Y--L--N--K--N--R--D--R--I--D--H--Q--K--L--V--H--Y--A--S--Q--I--C--K--
GRZ06	Human	nt	2	>GRZ06_2_Human	tag	GGTATGGAGTATCTTGGTACAAAAAGGTATATCCACAGGGATCTGGCAACGAGAAATATATTGGTGGAGAACGAGAACAGAGTTAAAATTGGAGATTTTGGGTTAACCAAAGTCTTGCCACAAGACAAAGAATACTATAAAGTAAAAGAACCTGGTGAAAGTCCCATATTCTG	gtg
GRZ06	Human	p	2	>GRZ06_2_Humanp		G--M--E--Y--L--G--T--K--R--Y--I--H--R--D--L--A--T--R--N--I--L--V--E--N--E--N--R--V--K--I--G--D--F--G--L--T--K--V--L--P--Q--D--K--E--Y--Y--K--V--K--E--P--G--E--S--P--I--F----
GRZ06	Medaka	nt	2	>GRZ06_2_Medaka	aag	GGCATGGAGTACCTGTCAAGTAAACGGTATATCCACAGAGACCTGGCGACGCGAAATATCCTAGTTGAGAGCGAACTGAGGGTTAAGATTGGGGATTTCGGTCTCACCAAAGTTCTGCCTCAGGATAAAGAGTACTACATGGTTAAAGAGCCAGGGGAGAGTCCCATATTCTG	gtg
GRZ06	Medaka	p	2	>GRZ06_2_Medakap		G--M--E--Y--L--S--S--K--R--Y--I--H--R--D--L--A--T--R--N--I--L--V--E--S--E--L--R--V--K--I--G--D--F--G--L--T--K--V--L--P--Q--D--K--E--Y--Y--M--V--K--E--P--G--E--S--P--I--F----
GRZ06	Notho	nt	2	>GRZ06_2_Notho	cag	GGTATGGAGTACCTTTCGATTAAGCGGTACATTCACAGAGACCTGGCAACACGAAACATCCTTGTTGAGAGTGAGCTGAGAGTGAAGATCGGCGATTTTGGCCTCACCAAAGTTCTGCCTCAGGACAAAGAGTATTACATGGTCAAAGAGCCAGGAGAGAGCCCAATATTCTG	gtc
GRZ06	Notho	p	2	>GRZ06_2_Nothop		G--M--E--Y--L--S--I--K--R--Y--I--H--R--D--L--A--T--R--N--I--L--V--E--S--E--L--R--V--K--I--G--D--F--G--L--T--K--V--L--P--Q--D--K--E--Y--Y--M--V--K--E--P--G--E--S--P--I--F--
GRZ06	Stickle	nt	2	>GRZ06_2_Stickle	cag	GGTATGGAGTACCTGGCGAGCAAGCGCTACATCCACAGAGACCTGGCAACGCGGAACGTCCTGGTGGAGAGCGAGCTGAGGGTGAAGATCGGGGATTTCGGCCTCACCAAAGTTCTGCCTCAGGACAAAGAGTACTACATGGTCAAAGAGCCAGGAGAGAGTCCCATATTCTG	gtg
GRZ06	Stickle	p	2	>GRZ06_2_Sticklep		G--M--E--Y--L--A--S--K--R--Y--I--H--R--D--L--A--T--R--N--V--L--V--E--S--E--L--R--V--K--I--G--D--F--G--L--T--K--V--L--P--Q--D--K--E--Y--Y--M--V--K--E--P--G--E--S--P--I--F----
GRZ06	Tetra	nt	2	>GRZ06_2_Tetra	cag	GGAATGGAGTACCTGTCCGGTAAGCGCTACATTCACAGAGACCTGGCAACGCGGAATATTCTCGTGGAGAGTGAATCGAGGGTGAAGATTGGAGATTTTGGCCTTACCAAAATTCTGCCTCAGGATAAAGAATACTACATGGTCAGAGAGCCGGGAGAGAGCCCCATATTCTG	gtc
GRZ06	Tetra	p	2	>GRZ06_2_Tetrap		G--M--E--Y--L--S--G--K--R--Y--I--H--R--D--L--A--T--R--N--I--L--V--E--S--E--S--R--V--K--I--G--D--F--G--L--T--K--I--L--P--Q--D--K--E--Y--Y--M--V--R--E--P--G--E--S--P--I--F----
GRZ06	Zebra	nt	2	>GRZ06_2_Zebra	cag	GGCATGGAATACCTTGCGACGAAACGGTACATTCACCGAGACCTGGCCACACGAAACATCCTGGTGGAGAGCGAGTGCAGGGTGAAGATTGGAGACTTTGGCTTGACCAAGGTTTTACCTCAGGACAAAGAGTACTACAAGGTTAAGGAGCCTGGAGAGAGTCCCATTTTCTG	gtg
GRZ06	Zebra	p	2	>GRZ06_2_Zebrap		G--M--E--Y--L--A--T--K--R--Y--I--H--R--D--L--A--T--R--N--I--L--V--E--S--E--C--R--V--K--I--G--D--F--G--L--T--K--V--L--P--Q--D--K--E--Y--Y--K--V--K--E--P--G--E--S--P--I--F----
GRZ05	Human	nt	0	>GRZ05_0_Human	cag	GTGACAGAGCTGAATGAGCCACTGTCGAATGAGGAACGAAACCTTCTGTCTGTGGCCTACAAGAACGTTGTGGGGGCACGCCGCTCTTCCTGGAGGGTCATCAGTAGCATTGAGCAGAAGACATCTGCAGACGGCAATGAGAAGAAGATTGAGATGGTCCGTGCGTACCGGGAGAAGATAGAGAAGGAGTTGGAGGCTGTGTGCCAGGATGTGCTGAGCCTGCTGGATAACTACCTGATCAAGAATTGCAGCGAGACCCAGTACGAGAGCAAAGTGTTCTACCTGA	...
GRZ05	Human	p	1	>GRZ05_0_Humanp		V--T--E--L--N--E--P--L--S--N--E--E--R--N--L--L--S--V--A--Y--K--N--V--V--G--A--R--R--S--S--W--R--V--I--S--S--I--E--Q--K--T--S--A--D--G--N--E--K--K--I--E--M--V--R--A--Y--R--E--K--I--E--K--E--L--E--A--V--C--Q--D--V--L--S--L--L--D--N--Y--L--I--K--N--C--S--E--T--Q--Y--E--S--K--V--F--Y--L---
GRZ05	Medaka	nt	1	>GRZ05_0_Medaka	cag	GTCACAGAGCTGAATGAAGCACTATCCAACGAGGAGAGGAACCTCCTCTCTGTGGCCTACAAGAACGTGGTTGGAGCGAGGCGTTCCTCCTGGCGCGTCATCTCCAGCATCGAGCAAAAGACGTCGGCAGACGGCAACGAGAAGAAGATCGAGATGGTTCGCGCCTATCGGGAAAAGATCGAGAAGGAGCTGGAGGCCGTGTGCCAGGACGTGCTCAACCTCCTCGACAACTTCCTGATCAAGAACTGCAACGAGACGCAGCACGAGAGCAAAGTGTTCTACCTGA	...
GRZ05	Medaka	p	1	>GRZ05_0_Medakap		V--T--E--L--N--E--A--L--S--N--E--E--R--N--L--L--S--V--A--Y--K--N--V--V--G--A--R--R--S--S--W--R--V--I--S--S--I--E--Q--K--T--S--A--D--G--N--E--K--K--I--E--M--V--R--A--Y--R--E--K--I--E--K--E--L--E--A--V--C--Q--D--V--L--N--L--L--D--N--F--L--I--K--N--C--N--E--T--Q--H--E--S--K--V--F--Y--L---
GRZ05	Notho	nt	1	>GRZ05_0_Notho_rc	caa	GTGACGGAGCTGAACGAGGCCCTGTCCAACGAGGAGAGGAATCTCCTGTCAGTGGCCTACAAGAATGTGGTGGGCGCCCGCCGCTCCTCCTGGAGGGTCATCTCCAGCATCGAGCAGAAGACCTCCGCCGACGGCAACGAGAAGAAGATCGAGATGGTGCGGGCCTACCGGGAGAAGATCGAGAAAGAGCTGGAGGCCGTGTGCCAGGACGTGCTCAACCTCCTGGACAACTTCCTGATCAAGAACTGCAGCGACACGCAGCACGAAAGCAAGGTGTTCTACCTGA	...
GRZ05	Notho	p	1	>GRZ05_0_Notho_rc_p		V--T--E--L--N--E--A--L--S--N--E--E--R--N--L--L--S--V--A--Y--K--N--V--V--G--A--R--R--S--S--W--R--V--I--S--S--I--E--Q--K--T--S--A--D--G--N--E--K--K--I--E--M--V--R--A--Y--R--E--K--I--E--K--E--L--E--A--V--C--Q--D--V--L--N--L--L--D--N--F--L--I--K--N--C--S--D--T--Q--H--E--S--K--V--F--Y--L---
GRZ05	Stickle	nt	1	>GRZ05_0_Stickle	aag	GTGACGGAGCTGAACGAAGCACTATCCAACGAGGAGAGGAACCTGCTCTCCGTGGCCTATAAGAACGTGGTTGGGGCAAGGCGTTCATCCTGGCGCGTCATTTCCAGCATTGAGCAGAAGACGTCCGCAGACGGTAACGAAAAGAAGATCGAGATGGTGCGCGCCTACCGGGAAAAGATCGAGAAGGAGCTGGAGGCCGTCTGCCAGGACGTGCTCAACCTCCTCGACAACTTCCTGATCAAGAACTGCAACGAGACGCAGCACGAGAGCAAAGTGTTCTACCTGA	...
GRZ05	Stickle	p	1	>GRZ05_0_Sticklep		V--T--E--L--N--E--A--L--S--N--E--E--R--N--L--L--S--V--A--Y--K--N--V--V--G--A--R--R--S--S--W--R--V--I--S--S--I--E--Q--K--T--S--A--D--G--N--E--K--K--I--E--M--V--R--A--Y--R--E--K--I--E--K--E--L--E--A--V--C--Q--D--V--L--N--L--L--D--N--F--L--I--K--N--C--N--E--T--Q--H--E--S--K--V--F--Y--L---
GRZ05	Tetra	nt	1	>GRZ05_0_Tetrao	cag	GTCACAGAGCTCAATCAGCCGCTCTGCAACGAGGAGAGGAACCTCCTCTCGGTGGCGTACAAGAACGTGGTTGGAGCCAGGCGCTCGTCCTGGCGCGTCATCTCCAGCATCGAGCAGAAGACGTCCACGGACGGTAACGAGAAGAAGATCGAGATGGTGCGGGCCTACCGGGAAAAGATCGAGAAGGAGCTGGAGGCCGTCTGCCAGGACGTGCTCAACCTCCTGGACAACTTCCTGATCAAGAACTGCAACGAGACGCAGCACGAAAGCAAGGTCTTCTACCTGA	...
GRZ05	Tetra	p	1	>GRZ05_0_Tetrap		V--T--E--L--N--Q--P--L--C--N--E--E--R--N--L--L--S--V--A--Y--K--N--V--V--G--A--R--R--S--S--W--R--V--I--S--S--I--E--Q--K--T--S--T--D--G--N--E--K--K--I--E--M--V--R--A--Y--R--E--K--I--E--K--E--L--E--A--V--C--Q--D--V--L--N--L--L--D--N--F--L--I--K--N--C--N--E--T--Q--H--E--S--K--V--F--Y--L---
GRZ05	Zebra	nt	1	>GRZ05_0_Zebra	tag	GTGACAGAGCTGAACGAAGCCCTGTCCAACGAGGAGAGGAACCTGCTCTCGGTGGCCTACAAGAACGTAGTGGGAGCACGCCGTTCCTCCTGGCGCGTCATTTCCAGCATCGAGCAGAAGACCTCAGCGGACGGCAATGAGAAGAAAATTGAAATGGTCCGCGCTTATCGTGAGAAGATCGAGAAGGAGCTGGAGACCGTGTGCCAAGACGTGCTCAACCTCCTCGACAACTTCCTGATCAAGAACTGCGGCGAGACCCAACACGAGAGCAAAGTCTTCTACCTGA	...
GRZ05	Zebra	p	1	>GRZ05_0_Zebrap		V--T--E--L--N--E--A--L--S--N--E--E--R--N--L--L--S--V--A--Y--K--N--V--V--G--A--R--R--S--S--W--R--V--I--S--S--I--E--Q--K--T--S--A--D--G--N--E--K--K--I--E--M--V--R--A--Y--R--E--K--I--E--K--E--L--E--T--V--C--Q--D--V--L--N--L--L--D--N--F--L--I--K--N--C--G--E--T--Q--H--E--S--K--V--F--Y--L---
GRZ08	Human	nt	1	>GRZ08_1_Human	cag	TTTGGTCAGAAATCACATGTGGAGTGTGCTCGATTTTCTCCAGATGGTCAGTATTTGGTCACTGGGTCTGTTGATGGATTCATTGAAGTATGGAACTTTACTACTGGAAAAATCAGAAAG	gta
GRZ08	Human	p	1	>GRZ08_1_Humanp		F--G--Q--K--S--H--V--E--C--A--R--F--S--P--D--G--Q--Y--L--V--T--G--S--V--D--G--F--I--E--V--W--N--F--T--T--G--K--I--R--K--
GRZ08	Medaka	nt	1	>GRZ08_1_Medaka	cag	TTTGGGCGCCACTCACATGTGAGATGTGCCCGTTTCTCACCTGATGGACGGTACTTGATAACAGGATCAGTGGATGGCTTTATTGAGGTCTGGAATTTCAACACAGGAAAAATTAACAAG	gta
GRZ08	Medaka	p	1	>GRZ08_1_Medakap		F--G--R--H--S--H--V--R--C--A--R--F--S--P--D--G--R--Y--L--I--T--G--S--V--D--G--F--I--E--V--W--N--F--N--T--G--K--I--N--K--
GRZ08	Notho	nt	1	>GRZ08_1_Notho_rc	cag	TTTGGACAGAAATCTCATGTGGAGTGTTCCCGTTTCTCCCCGGATGGTCAGTATCTGGTCACTGGTTCTGTGGACGGCTTTATTGAAGTCTGGAATTTCACAACTGGCAAAATCAGAAAG	gta
GRZ08	Notho	p	1	>GRZ08_1_Notho_rc_p		F--G--Q--K--S--H--V--E--C--S--R--F--S--P--D--G--Q--Y--L--V--T--G--S--V--D--G--F--I--E--V--W--N--F--T--T--G--K--I--R--K--
GRZ08	Stickle	nt	1	>GRZ08_1_Stickle	cag	TTTGGGCGGCGATCACATGTGGAGTGTGCTTGTTTCTCTCCCGATGGAAGATACTTAGTCACCGGATCGGTGGACGGGTTCATCGAAGTCTGGAACTTTAAGACCGGAAAAATCAGTAAG	gta
GRZ08	Stickle	p	1	>GRZ08_1_Sticklep		F--G--R--R--S--H--V--E--C--A--C--F--S--P--D--G--R--Y--L--V--T--G--S--V--D--G--F--I--E--V--W--N--F--K--T--G--K--I--S--K--
GRZ08	Tetra	nt	1	>GRZ08_1_Tetra	cag	TTTGGGAGGCGGTCCCACGTGGAGTGCGCCCGTTTCTCTCCTGACGGCAGATACTTGATCACTGGGTCGGTGGACGGTTTCATCGAGGTCTGGAACTTTAACACTGGAAAAATTAGCAAG	gta
GRZ08	Tetra	p	1	>GRZ08_1_Tetrap		F--G--R--R--S--H--V--E--C--A--R--F--S--P--D--G--R--Y--L--I--T--G--S--V--D--G--F--I--E--V--W--N--F--N--T--G--K--I--S--K--
GRZ08	Zebra	nt	1	>GRZ08_1_Zebra	cag	TTCGGACCAAAGTCCCATGTAGAGTGTGCTCGATTCTCTCCTGATGGACAGTATTTGATCACTGGATCTGTTGACGGTTTCATTGAAGTCTGGAACTTCACCACTGGTAAAATTTGCAAG	gtg
GRZ08	Zebra	p	1	>GRZ08_1_Zebrap		F--G--P--K--S--H--V--E--C--A--R--F--S--P--D--G--Q--Y--L--I--T--G--S--V--D--G--F--I--E--V--W--N--F--T--T--G--K--I--C--K--
GRZ08	Human	nt	2	>GRZ08_2_Human	tag	GATCTTAAGTACCAGGCCCAAGATAACTTTATGATGATGGATGATGCTGTCCTCTGCATGTGTTTCAGCAGAGATACAGAAATGTTAGCAACTGGGGCCCAAGATGGAAAAATCAAG	gta
GRZ08	Human	p	2	>GRZ08_2_Humanp		D--L--K--Y--Q--A--Q--D--N--F--M--M--M--D--D--A--V--L--C--M--C--F--S--R--D--T--E--M--L--A--T--G--A--Q--D--G--K--I--K--
GRZ08	Medaka	nt	2	>GRZ08_2_Medaka	tag	GACCTGAAATATCAGGCCCAGGACAGCTTCATGATGATGGACGACGCCGTGCTTTGCATGTGCTTCAGTCAAGATACAGACATGCTGGCCACTGGAGCTCAGAACGGCAAAATAAAG	gtt
GRZ08	Medaka	p	2	>GRZ08_2_Medakap		D--L--K--Y--Q--A--Q--D--S--F--M--M--M--D--D--A--V--L--C--M--C--F--S--Q--D--T--D--M--L--A--T--G--A--Q--N--G--K--I--K--
GRZ08	Notho	nt	2	>GRZ08_2_Notho_rc	tag	GATCTGAAGTATCAGGCTCAGGATAACTTCATGATGATGGACGATGCTGTGTTGTGCATGTGCTTCAGTCGGGACACTGAGATGTTAGCCACAGGAGCCCAAGATGGAAAGATTAAG	gta
GRZ08	Notho	p	2	>GRZ08_2_Notho_rc_p		D--L--K--Y--Q--A--Q--D--N--F--M--M--M--D--D--A--V--L--C--M--C--F--S--R--D--T--E--M--L--A--T--G--A--Q--D--G--K--I--K--
GRZ08	Stickle	nt	2	>GRZ08_2_Stickle	tag	GACTTAAAGTACCAGGCCCATGACAGCTTCATGATGATGGATGATGCGGTGCTGTGTATGTGCTTCAGTAAGGATACAGATCTATTGGCAACAGGAGCTCAGAATGGCAAAATAAAG	gtt
GRZ08	Stickle	p	2	>GRZ08_2_Sticklep		D--L--K--Y--Q--A--H--D--S--F--M--M--M--D--D--A--V--L--C--M--C--F--S--K--D--T--D--L--L--A--T--G--A--Q--N--G--K--I--K--
GRZ08	Tetra	nt	2	>GRZ08_2_Tetra	tag	GATTTAAAGTATCAGGCCCAGGAGAGTTTCATGATGATGGACGATGCTGTGCTGTGCATGTGCTTCAGTAAGGATGCAGAACTGCTGGCAACCGGGGCTCAGAATGGCAAAATAAAG	gtg
GRZ08	Tetra	p	2	>GRZ08_2_Tetrap		D--L--K--Y--Q--A--Q--E--S--F--M--M--M--D--D--A--V--L--C--M--C--F--S--K--D--A--E--L--L--A--T--G--A--Q--N--G--K--I--K--
GRZ08	Zebra	nt	2	>GRZ08_2_Zebra	cag	GATCTGAAGTACCAGGCTCAGGATAATTTCATGATGATGGATGAAGCTGTGCTGTGTCTGGCAGTAAGTCACGACTCCCACGTGATCGCCTCTGGAGCTCAGGATGGAAAGATACAG	gtg
GRZ08	Zebra	p	2	>GRZ08_2_Zebrap		D--L--K--Y--Q--A--Q--D--N--F--M--M--M--D--E--A--V--L--C--L--A--V--S--H--D--S--H--V--I--A--S--G--A--Q--D--G--K--I--Q--
GRZ08	Human	nt	3	>GRZ08_3_Human	aag	GTGTGGAAGATTCAGAGTGGACAATGTTTAAGGAGATTTGAGAGGGCACACAGTAAGGGTGTCACCTGTCTAAGCTTTTCTAAGGATAGCAGTCAGATCCTTAGTGCTTCTTTTGACCAGACAATTAG	gta
GRZ08	Human	p	3	>GRZ08_3_Humanp		V--W--K--I--Q--S--G--Q--C--L--R--R--F--E--R--A--H--S--K--G--V--T--C--L--S--F--S--K--D--S--S--Q--I--L--S--A--S--F--D--Q--T--I----
GRZ08	Medaka	nt	3	>GRZ08_3_Medaka	tag	GTGTGGAAAATCCAAAGTGGTCTGTGCCTGCGTAGGTTTGAGCACGCTCACAACAAAGGTGTGACTTGTCTGAGCTTCTCCAAGGACAACAGTCAGATCCTCAGTGGTTCCTTCGACCAGACCCTCAG	gtg
GRZ08	Medaka	p	3	>GRZ08_3_Medakap		V--W--K--I--Q--S--G--L--C--L--R--R--F--E--H--A--H--N--K--G--V--T--C--L--S--F--S--K--D--N--S--Q--I--L--S--G--S--F--D--Q--T--L----
GRZ08	Notho	nt	3	>GRZ08_3_Notho_rc	tag	GTTTGGAAGATCCAGAGTGGCCAGTGTCTGAGGAGGTTTGAGCGTGCCCACAGTAAAGGCGTGACTTGTGTCAGTTTCTGTAAGGACATCAGCCAGCTGCTCAGCGCCTCCTTCGACCAGACCATCAG	gta
GRZ08	Notho	p	3	>GRZ08_3_Notho_rc_p		V--W--K--I--Q--S--G--Q--C--L--R--R--F--E--R--A--H--S--K--G--V--T--C--V--S--F--C--K--D--I--S--Q--L--L--S--A--S--F--D--Q--T--I----
GRZ08	Stickle	nt	3	>GRZ08_3_Stickle	tag	GTCTGGCGGGTGCAGAGCGGCTCGTGCCTGCGCAGGTTCGAGCACGCTCACAACAAAGGCGTGACCTGCGTGAGCTTCTCCAAGGACAACAACCACATCCTCAGCGCCTCTTTTAACCAGACTATCAG	gtg
GRZ08	Stickle	p	3	>GRZ08_3_Sticklep		V--W--R--V--Q--S--G--S--C--L--R--R--F--E--H--A--H--N--K--G--V--T--C--V--S--F--S--K--D--N--N--H--I--L--S--A--S--F--N--Q--T--I----
GRZ08	Tetra	nt	3	>GRZ08_3_Tetra	aag	GTGTGGACGATACAGAGCGGTTTATGCCTGCGCAGATTTGAGCATGCCCACAACAAAGGAGTGACCTGTCTGAGCTTCTCCAAGGACAACAACCAGCTNNCCCTGAGTGCATCCTTTAACCAGACCATCAG	gtg
GRZ08	Tetra	p	3	>GRZ08_3_Tetrap		V--W--T--I--Q--S--G--L--C--L--R--R--F--E--H--A--H--N--K--G--V--T--C--L--S--F--S--K--D--N--N--Q--L--X--L--S--A--S--F--N--Q--T--I----
GRZ08	Zebra	nt	3	>GRZ08_3_Zebra	tag	GTCTGGAGAATTCTGAACGGGACGTGTCTGAATAGATTGGAACGAGCCCACAGCAAAGCGGTGACCAGTGTCTGCTTCAACCGGGACAGCACTCAACTACTGAGTTCATCCTTTGACCAGACCATCAG	gtt
GRZ08	Zebra	p	3	>GRZ08_3_Zebrap		V--W--R--I--L--N--G--T--C--L--N--R--L--E--R--A--H--S--K--A--V--T--S--V--C--F--N--R--D--S--T--Q--L--L--S--S--S--F--D--Q--T--I----
GRZ08	Human	nt	4	>GRZ08_4_Human	tag	AATTCATGGTTTAAAATCTGGGAAAACCCTGAAGGAATTTCGTGGCCATTCCTCCTTTGTTAACGAAGCAACATTTACACAAGATGGACATTACATTATTAGTGCATCCTCTGATGGCACTGTAAAG	gtt
GRZ08	Human	p	4	>GRZ08_4_Humanp		-I--H--G--L--K--S--G--K--T--L--K--E--F--R--G--H--S--S--F--V--N--E--A--T--F--T--Q--D--G--H--Y--I--I--S--A--S--S--D--G--T--V--K--
GRZ08	Medaka	nt	4	>GRZ08_4_Medaka	cag	AATTCATGAACTGAGGTCGGGGAAGACACTCAAGGAACTAAATGGTCATTCATCATTTGTAAATGATGCAGCCTTCATCAGAGATGGATCTCACATCATCAGCGCTTCATCTGATGGCAGCGTGAAG	gta
GRZ08	Medaka	p	4	>GRZ08_4_Medakap		-I--H--E--L--R--S--G--K--T--L--K--E--L--N--G--H--S--S--F--V--N--D--A--A--F--I--R--D--G--S--H--I--I--S--A--S--S--D--G--S--V--K--
GRZ08	Notho	nt	4	>GRZ08_4_Notho_rc	aag	AATCCACGGACTAAAGTCGGGAAAATCTCTGAAGGAGTTCCGTGGTCACACCTCGTTTGTCAATGAGGCCACTTTCACCCCAGATGGTCATCACATCATCAGTGCTTCTTCTGACGGAACAGTCAAA	gta
GRZ08	Notho	p	4	>GRZ08_4_Notho_rc_p		-I--H--G--L--K--S--G--K--S--L--K--E--F--R--G--H--T--S--F--V--N--E--A--T--F--T--P--D--G--H--H--I--I--S--A--S--S--D--G--T--V--K--
GRZ08	Stickle	nt	4	>GRZ08_4_Stickle	cag	AATTCACGAACTGAGATCAGGAAAGACACTAAAGGAGATGAAGAGCCATTCGGCGTTTGAAAAAGATGCATTTTTCACTCAAGATGGATTTCACATCATCAGTGCCTCATCGGATGGCACAGTTAAG	gta
GRZ08	Stickle	p	4	>GRZ08_4_Sticklep		-I--H--E--L--R--S--G--K--T--L--K--E--M--K--S--H--S--A--F--E--K--D--A--F--F--T--Q--D--G--F--H--I--I--S--A--S--S--D--G--T--V--K--
GRZ08	Tetra	nt	4	>GRZ08_4_Tetra	cag	GATACATGAACTGAGATCGGGGAAGACGTTAAAGGAGTTAACAGGACATTTGTCGTTTGTAAATGATGCATATTTTGCTCAAGATGGATGCCACATCATCAGTGCCTCAGCTGATGGCACAGTGAAG	gta
GRZ08	Tetra	p	4	>GRZ08_4_Tetrap		-I--H--E--L--R--S--G--K--T--L--K--E--L--T--G--H--L--S--F--V--N--D--A--Y--F--A--Q--D--G--C--H--I--I--S--A--S--A--D--G--T--V--K--
GRZ08	Zebra	nt	4	>GRZ08_4_Zebra	cag	GATTCATGGTTTGAAGTCAGGGAAGTGCTTGAAGGAGTTTAGAGGCCACACAGCTCATGTAAACGATGTCATCTACTCGCACGACGGCCAGCATGTCATTAGCGCATCGGCGGACGGCACGGTAAAA	gta
GRZ08	Zebra	p	4	>GRZ08_4_Zebrap		-I--H--G--L--K--S--G--K--C--L--K--E--F--R--G--H--T--A--H--V--N--D--V--I--Y--S--H--D--G--Q--H--V--I--S--A--S--A--D--G--T--V--K--
GRZ08	Human	nt	5	>GRZ08_5_Human	tag	ATCTGGAATATGAAGACCACAGAATGTTCAAATACCTTTAAATCCCTGGGCAGCACCGCAGGGACAGATATTACCGTCAACAGTGTGATTCTACTTCCTAAAAACCCTGAGCACTTTGTGGTGTGCAACAGATCAAACACGGTGGTCATCATGAACATGCAGGGGCAG	gtg
GRZ08	Human	p	5	>GRZ08_5_Humanp		I--W--N--M--K--T--T--E--C--S--N--T--F--K--S--L--G--S--T--A--G--T--D--I--T--V--N--S--V--I--L--L--P--K--N--P--E--H--F--V--V--C--N--R--S--N--T--V--V--I--M--N--M--Q--G--Q--
GRZ08	Medaka	nt	5	>GRZ08_5_Medaka	cag	ATTTGGAACATAAAGTCCTGTGAATGCATTAGTAATCTGTCAGCAGCGCCAAGTATTCCTGTGAACAACGTGATTCCTCTGCCCCAAAATCCCCAGCACTTTGTGGTTTGTAACCAGTCCAGCACAGTGGCAGTCATGAGCATGCTCGGTCAG	gta
GRZ08	Medaka	p	5	>GRZ08_5_Medakap		I--W--N--I--K--S--C--E--C--I--S--N--L--S--A--A--P--S--I--P--V--N--N--V--I--P--L--P--Q--N--P--Q--H--F--V--V--C--N--Q--S--S--T--V--A--V--M--S--M--L--G--Q--
GRZ08	Notho	nt	5	>GRZ08_5_Notho_rc	tag	GTGTGGAACGTGAAGACCACCGAGTGCACCAGCACCTTTAAACCTCTCGGCACATCAGCCGGCACCGACATCACTGTCAACAATGTCCTCCTGCTGCCTAAGAACCCAGAGCATTTCGTTGTGTGTAACCGCTCCAACACTGTTGTGATTATGAACATGCAGGGACAG	gtg
GRZ08	Notho	p	5	>GRZ08_5_Notho_rc_p		V--W--N--V--K--T--T--E--C--T--S--T--F--K--P--L--G--T--S--A--G--T--D--I--T--V--N--N--V--L--L--L--P--K--N--P--E--H--F--V--V--C--N--R--S--N--T--V--V--I--M--N--M--Q--G--Q--
GRZ08	Stickle	nt	5	>GRZ08_5_Stickle	tag	ATTTGGAATACAACATCATGCGAGTGCCTCCGCACGTTCAAATCCGTCTCCCGGACCTCAGACGACCCCGTCAACAATGTGATTCCTCTCCCCCAAAACCCGGAGCACTTTGTGATTTGCAATCACTCCGACACGGTGGTCATCATGAACATGGACGGTCAG	gtg
GRZ08	Stickle	p	5	>GRZ08_5_Sticklep		I--W--N--T--T--S--C--E--C--L--R--T--F--K--S--V--S--R--T--S--D--D--P--V--N--N--V--I--P--L--P--Q--N--P--E--H--F--V--I--C--N--H--S--D--T--V--V--I--M--N--M--D--G--Q--
GRZ08	Tetra	nt	5	>GRZ08_5_Tetra	cag	ATCTGGAACACAAAGTCCTGGGAATGTGTCCACACTCACAGATCCGTGTCCCGGGCGTCGGAAGTCCCTGTCAACAATGTCATTCCCCTACCTCAACACCCAGAGCACTTTTTGGTCTGTAACCATTCCAACACCGTGGTTGTCCTCAACATGCGCGGCCAG	gtg
GRZ08	Tetra	p	5	>GRZ08_5_Tetrap		I--W--N--T--K--S--W--E--C--V--H--T--H--R--S--V--S--R--A--S--E--V--P--V--N--N--V--I--P--L--P--Q--H--P--E--H--F--L--V--C--N--H--S--N--T--V--V--V--L--N--M--R--G--Q--
GRZ08	Zebra	nt	5	>GRZ08_5_Zebra	cag	GTCTGGACCGTGAAGACAATGGATTGCACCCACACAATAAAAACCCCTGACATCCCTGAGGGTACAGACATCACAGTTAACAATGTTGTGCTGGTTCCAAAGACCCCTGAGCACTTTGTAGTGAGCAATAGGACCAACACAGTGGTTGTTACGAACATTCATGGCCAG	gtg
GRZ08	Zebra	p	5	>GRZ08_5_Zebrap		V--W--T--V--K--T--M--D--C--T--H--T--I--K--T--P--D--I--P--E--G--T--D--I--T--V--N--N--V--V--L--V--P--K--T--P--E--H--F--V--V--S--N--R--T--N--T--V--V--V--T--N--I--H--G--Q--
GRZ10	Human	nt	1	>GRZ10_1_Human	tag	GCACATAGAGATGAAATCCAGCGCAAATTTGATGCTCTTCGTAACAGCTGTACT	gtg
GRZ10	Human	p	1	>GRZ10_1_Humanp		A--H--R--D--E--I--Q--R--K--F--D--A--L--R--N--S--C--T--
GRZ10	Medaka	nt	1	>GRZ10_1_Medaka	cag	GCACACAGAGATGAGATACAACGCAAATATGACGCCTTGAGAGACAGCTGTGCA	gta
GRZ10	Medaka	p	1	>GRZ10_1_Medakap		A--H--R--D--E--I--Q--R--K--Y--D--A--L--R--D--S--C--A--
GRZ10	Notho	nt	1	>GRZ10_1_Notho	cag	AACCACAGAGATGAGATTCAGCGCAAATTTGATGCCTTAAGAGACAGTTGCTCA	gta
GRZ10	Notho	p	1	>GRZ10_1_Nothop		N--H--R--D--E--I--Q--R--K--F--D--A--L--R--D--S--C--S--
GRZ10	Stickle	nt	1	>GRZ10_1_Stickle	tag	GCCCACAGAGACGAGATACAACGCAAGTTCGACGTCCTGAGAGACAGCTGTGCG	gta
GRZ10	Stickle	p	1	>GRZ10_1_Sticklep		A--H--R--D--E--I--Q--R--K--F--D--V--L--R--D--S--C--A--
GRZ10	Tetra	nt	1	>GRZ10_1_Tetra	cag	GCGCACCGAGACGAGATCCAGCGCAAGTACGACGCCCTGAGAGACAGCTGCGCG	gtg
GRZ10	Tetra	p	1	>GRZ10_1_Tetrap		A--H--R--D--E--I--Q--R--K--Y--D--A--L--R--D--S--C--A--
GRZ10	Zebra	nt	1	>GRZ10_1_Zebra	aag	GCCCATCGGGATGAAATCCAACGCAAGTTTGATGCCCTGCGAGACAGCTGTGCG	gta
GRZ10	Zebra	p	1	>GRZ10_1_Zebrap		A--H--R--D--E--I--Q--R--K--F--D--A--L--R--D--S--C--A--
GRZ10	Human	nt	2	>GRZ10_2_Human	tag	GTAATCACAGACCTGGAGGAGCAGCTAAACCAGCTGACCGAGGACAACGCTGAACTCAACAACCAAAACTTCTACTTGTCCAAACAACTCGATGAGGCTTCTGGCGCCAACGACGAGATTGTACAACTGCGAAGTGAAGTGGACCATCTCCGCCGGGAGATCACGGAACGAGAGATGCAGCTTACCAGCCAGAAGCAA	gta
GRZ10	Human	p	2	>GRZ10_2_Humanp		V--I--T--D--L--E--E--Q--L--N--Q--L--T--E--D--N--A--E--L--N--N--Q--N--F--Y--L--S--K--Q--L--D--E--A--S--G--A--N--D--E--I--V--Q--L--R--S--E--V--D--H--L--R--R--E--I--T--E--R--E--M--Q--L--T--S--Q--K--Q--
GRZ10	Medaka	nt	2	>GRZ10_2_Medaka	cag	GTCATTACTGACCTGGAGGAGCAGCTAACCACACTGACGCAGGAGAATGCTGAGCTGAACCGCCAGAACTTCTACTTGTCTAAACAGCTGGATGAAGCTTCGGATGAGCGAGAGGATCGTCTGCAGCTCAGCCAGAACGTGGACCAGCTGCGGCGGGAGGTTGCTGATCGGGAGATGCACCTTAACAACCAGAAACAG	gtt
GRZ10	Medaka	p	2	>GRZ10_2_Medakap		V--I--T--D--L--E--E--Q--L--T--T--L--T--Q--E--N--A--E--L--N--R--Q--N--F--Y--L--S--K--Q--L--D--E--A--S--D--E--R--E--D--R--L--Q--L--S--Q--N--V--D--Q--L--R--R--E--V--A--D--R--E--M--H--L--N--N--Q--K--Q--
GRZ10	Notho	nt	2	>GRZ10_2_Notho	cag	GTGATCACTGACCTGGAGGAGCAGCTTACCCAGCTGAGTCAGGAGAACGCCGAGTTGAACCGCCAAAACTTCTACTTGTCAAAACAACTCGATGAAGCTTCAGACGAACGGGAGGATAAGCTGCAGCTCAGCCAGGAGGTGGACCGCCTCAGGAGGGAGGTGGCTGACCGTGAGATGCACCTCAACAACCAGAAACAG	gta
GRZ10	Notho	p	2	>GRZ10_2_Nothop		V--I--T--D--L--E--E--Q--L--T--Q--L--S--Q--E--N--A--E--L--N--R--Q--N--F--Y--L--S--K--Q--L--D--E--A--S--D--E--R--E--D--K--L--Q--L--S--Q--E--V--D--R--L--R--R--E--V--A--D--R--E--M--H--L--N--N--Q--K--Q--
GRZ10	Stickle	nt	2	>GRZ10_2_Stickle	cag	GTCATCACTGACCTGGAGGAGCAGCTGACCACGCTGACTCAGGAGAACGCCGAGCTGAACCGCCAGAACTTCTACCTGTCCAAGCAGCTGGACGAGGCCTCCGACGACAGGGAGGACCGGCTGCATCTCGGCCAGGATGTGGACCGGCTGCGGCGAGAGGTGGCCGACCGGGAAATGCACCTGAACAACCAGAAACAG	gta
GRZ10	Stickle	p	2	>GRZ10_2_Sticklep		V--I--T--D--L--E--E--Q--L--T--T--L--T--Q--E--N--A--E--L--N--R--Q--N--F--Y--L--S--K--Q--L--D--E--A--S--D--D--R--E--D--R--L--H--L--G--Q--D--V--D--R--L--R--R--E--V--A--D--R--E--M--H--L--N--N--Q--K--Q--
GRZ10	Tetra	nt	2	>GRZ10_2_Tetra	cag	GTGATCACGGACTTGGAGGAGCAGCTGACCACGCTGACCCAGGAGAACGCCGAGCTGAACCGTCAGAACTTCTACCTGTCCAAGCAGCTGGACGAGGCCTCGGATGAGAGGGAGGACCGGCTGCAGCTGAGCCAGGACGTGGACAGGCTGCGGCGGGAGGTGGCCGACCGGGAAATGCACCTGAACAACCAGAAACAG	gtg
GRZ10	Tetra	p	2	>GRZ10_2_Tetrap		V--I--T--D--L--E--E--Q--L--T--T--L--T--Q--E--N--A--E--L--N--R--Q--N--F--Y--L--S--K--Q--L--D--E--A--S--D--E--R--E--D--R--L--Q--L--S--Q--D--V--D--R--L--R--R--E--V--A--D--R--E--M--H--L--N--N--Q--K--Q--
GRZ10	Zebra	nt	2	>GRZ10_2_Zebra	cag	GTGATCACGGATCTGGAGGAGCAGTTGACGCAGCTGACGCAAGAAAACGCGGAGCTGAACCGGCAGAACTTCTACCTGTCCAAACAGCTGGACGAGGCCACAGACGAGAACGAGGAGCGCCTGCAGCTCAAGCAGGACGTGGAGCGCCTCAGGAGAGAGGTGGCAGACCGAGAGATGCACCTCAACAACCAGAAACAG	gtg
GRZ10	Zebra	p	2	>GRZ10_2_Zebrap		V--I--T--D--L--E--E--Q--L--T--Q--L--T--Q--E--N--A--E--L--N--R--Q--N--F--Y--L--S--K--Q--L--D--E--A--T--D--E--N--E--E--R--L--Q--L--K--Q--D--V--E--R--L--R--R--E--V--A--D--R--E--M--H--L--N--N--Q--K--Q--
GRZ10	Human	nt	3	>GRZ10_3_Human	cag	ACGATGGAGGCTCTGAAGACCACGTGCACCATGCTGGAGGAACAGGTCATGGATTTGGAGGCCCTAAACGATGAGCTGCTAGAAAAAGAGCGGCAGTGGGAGGCCTGGAGGAGCGTCCTGGGTGATGAGAAATCCCAGTTTGAGTGTCGGGTTCGAGAGCTGCAGAGAATGCTGGACACCGAGAAACAGAGCAG	gtg
GRZ10	Human	p	3	>GRZ10_3_Humanp		T--M--E--A--L--K--T--T--C--T--M--L--E--E--Q--V--M--D--L--E--A--L--N--D--E--L--L--E--K--E--R--Q--W--E--A--W--R--S--V--L--G--D--E--K--S--Q--F--E--C--R--V--R--E--L--Q--R--M--L--D--T--E--K--Q--S----
GRZ10	Medaka	nt	3	>GRZ10_3_Medaka	tag	AACCTCGAGACCCTGAAAACTTCCTGCACAATGTTGGAGGAGCAAGTTTTGGAGCTGGAGACCATGAACGACGAGCTGCTGGAGAAAGAGAGGCAGTGGGAAGCCTGGAGAGCCACACTGGAGGAAGAGAAGAGCCAGGCTGAGCGGCGGAACAGGGAGCTCCAGAGGCTCCTGGACACAGAGAAGCAGAACAG	gta
GRZ10	Medaka	p	3	>GRZ10_3_Medakap		N--L--E--T--L--K--T--S--C--T--M--L--E--E--Q--V--L--E--L--E--T--M--N--D--E--L--L--E--K--E--R--Q--W--E--A--W--R--A--T--L--E--E--E--K--S--Q--A--E--R--R--N--R--E--L--Q--R--L--L--D--T--E--K--Q--N----
GRZ10	Notho	nt	3	>GRZ10_3_Notho	cag	AACATCGAGACACTGAAGACAACATGCAGCATGTTGGAGGAGCAGGTGGTGGAGCTGGAGTCTCTAAACGACGAGTTGCTGGAGAAGGAGAGGCAGTGGGAGGCATGGAGAGGTGCTCTGGAGGATGAAAAAACTCAAGCTGAAAGACGCACCCGGGACCTGCAGAGACTCCTGGATAATGAGAAGCAAAACAG	gta
GRZ10	Notho	p	3	>GRZ10_3_Nothop		N--I--E--T--L--K--T--T--C--S--M--L--E--E--Q--V--V--E--L--E--S--L--N--D--E--L--L--E--K--E--R--Q--W--E--A--W--R--G--A--L--E--D--E--K--T--Q--A--E--R--R--T--R--D--L--Q--R--L--L--D--N--E--K--Q--N--
GRZ10	Stickle	nt	3	>GRZ10_3_Stickle	cag	AACCTGGGGACACTGAAGACCACGTGCACCATGCTGGAGGAGCAGGTCCTGGAGCTGGAGACCCTGAACGACGAGCTGCTGGAGAAGGAGAGGCAGTGGGAGGCCTGGAGGACGACACTGGAGGACGAGAAGAACCAGGCTGAGAGGAGGACCAGGGACATCCAGAGGCTGCTGGACACAGAGAAACAGAACAG	gtc
GRZ10	Stickle	p	3	>GRZ10_3_Sticklep		N--L--G--T--L--K--T--T--C--T--M--L--E--E--Q--V--L--E--L--E--T--L--N--D--E--L--L--E--K--E--R--Q--W--E--A--W--R--T--T--L--E--D--E--K--N--Q--A--E--R--R--T--R--D--I--Q--R--L--L--D--T--E--K--Q--N----
GRZ10	Tetra	nt	3	>GRZ10_3_Tetra	cag	AACCTGGAGACGCTGAAGACCACGTGCACCATGCTGGAGGAGCAGGTCCTGGAGCTGGAGACGCTGAACGACGAGCTGCTGGAGAAGGAGAGGCAGTGGGAGGCCTGGAGGGCGGCGCTGGAGGACGAGAAGAGCCAGGCCGAGAGGAGGACCAGGGAGGTCCAGAGGCTGCTGGACACCGAGAAGCAGAGCAG	gtc
GRZ10	Tetra	p	3	>GRZ10_3_Tetrap		N--L--E--T--L--K--T--T--C--T--M--L--E--E--Q--V--L--E--L--E--T--L--N--D--E--L--L--E--K--E--R--Q--W--E--A--W--R--A--A--L--E--D--E--K--S--Q--A--E--R--R--T--R--E--V--Q--R--L--L--D--T--E--K--Q--S----
GRZ10	Zebra	nt	3	>GRZ10_3_Zebra	cag	AACATCGAGACGCTGAAGACGACATGTACAATGCTGGAGGAGCAGGTTATGGAGCTGGAGACTCTGAATGATGAGCTGATGGAGAAGGAGAGGCAGTGGGAGAACTGGAGATCTGCTCTGGACGAGGAGAAAAACCAGGCCGAGCGCAGAGCCAGAGACCTGCAAAGACAGTTGGACAGCGAGAAGCAGAACCG	gtc
GRZ10	Zebra	p	3	>GRZ10_3_Zebrap		N--I--E--T--L--K--T--T--C--T--M--L--E--E--Q--V--M--E--L--E--T--L--N--D--E--L--M--E--K--E--R--Q--W--E--N--W--R--S--A--L--D--E--E--K--N--Q--A--E--R--R--A--R--D--L--Q--R--Q--L--D--S--E--K--Q--N----
GRZ11	Human	nt	1	>GRZ11_1_Human	cag	CTGTGCCACGACCGTGGCTATCTGGTGACCCAGGACGAGCTTGACCAGACCCTGGAGGAGTTCAAAGCCCAATCTGGGGACAAGCCGAGTGAGGGGCGGCCGCGGCGCACGGACCTCACCGTGCTGGTGGCCCACAACGATGACCCCACCGACCAGATGTTTGTGTTCTTTCCAG	gtg
GRZ11	Human	p	1	>GRZ11_1_Humanp		L--C--H--D--R--G--Y--L--V--T--Q--D--E--L--D--Q--T--L--E--E--F--K--A--Q--F--G--D--K--P--S--E--G--R--P--R--R--T--D--L--T--V--L--V--A--H--N--D--D--P--T--D--Q--M--F--V--F--F--P---
GRZ11	Medaka	nt	1	>GRZ11_1_Medaka	cag	CTCTGCCACGATCGAGGCTATCTGGTAACACAAGATGAGTTGGACCAGACCCTGGAGGAGTTCAAGAGTCAATTCGGAGACAAACCCAGCGAGGGTCGTCCCAGACGGACGGACCTTACAGTCTTGGTCGCACACAACGATGATCCCACTGATCAAATGTTTGTTTTCTTTCCTG	gta
GRZ11	Medaka	p	1	>GRZ11_1_Medakap		L--C--H--D--R--G--Y--L--V--T--Q--D--E--L--D--Q--T--L--E--E--F--K--S--Q--F--G--D--K--P--S--E--G--R--P--R--R--T--D--L--T--V--L--V--A--H--N--D--D--P--T--D--Q--M--F--V--F--F--P---
GRZ11	Notho	nt	1	>GRZ11_1_Notho	cag	CTGTGCCATGATCGAGGTTACCTTGTGACCCAGGACGAGTTGGACCAGACTCTGGAGGAGTTCAAGAGTCAGTTTGGAGACAAACCGAGCGAAGGTCGTCCCAGACGAACAGATCTCACGGTGCTGGTGGCACACAATGATGATCCCACTGACCAGATGTTTGTTTTCTTTCCCG	gta
GRZ11	Notho	p	1	>GRZ11_1_Nothop		L--C--H--D--R--G--Y--L--V--T--Q--D--E--L--D--Q--T--L--E--E--F--K--S--Q--F--G--D--K--P--S--E--G--R--P--R--R--T--D--L--T--V--L--V--A--H--N--D--D--P--T--D--Q--M--F--V--F--F--P--
GRZ11	Stickle	nt	1	>GRZ11_1_Stickle	cag	CTGTGCCATGACAGAGGTTACCTGGTGACACAGGACGAGTTGGACCAGACGCTGGATGAGTTCAAGAGTCAGTTTGGAGACAAGCCCAGCGAGGGTCGCCCCAGGCGCACGGACCTCACTGTGCTGGTGGCGCACAACGACGACCCCACCGACCAGATGTTCATTTTCTTTCCTG	gta
GRZ11	Stickle	p	1	>GRZ11_1_Sticklep		L--C--H--D--R--G--Y--L--V--T--Q--D--E--L--D--Q--T--L--D--E--F--K--S--Q--F--G--D--K--P--S--E--G--R--P--R--R--T--D--L--T--V--L--V--A--H--N--D--D--P--T--D--Q--M--F--I--F--F--P---
GRZ11	Tetra	nt	1	>GRZ11_1_Tetra	cag	CTGTGCCATGATAGAGGCTACCTGGTGACACAAGATGAGTTGGATCAGACGCTGGATGAGTTTAAGAGCCAGTTCGGTGATAAACCCAGCGAGGGTCGCCCCAGACGCACAGACCTGACTGTGCTGGTGGCCCACAACGATGACCCCACCGACCAGATGTTTGTCTTCTTCCCAG	gta
GRZ11	Tetra	p	1	>GRZ11_1_Tetrap		L--C--H--D--R--G--Y--L--V--T--Q--D--E--L--D--Q--T--L--D--E--F--K--S--Q--F--G--D--K--P--S--E--G--R--P--R--R--T--D--L--T--V--L--V--A--H--N--D--D--P--T--D--Q--M--F--V--F--F--P---
GRZ11	Zebra	nt	1	>GRZ11_1_Zebra	tag	CTGTGCCATGACCGCGGGTATCTGGTGACGCAGGACGAGCTGGACCAAACCCTGGATGAGTTCAAGATTCAGTTTGGAGATCGACCCAGCGAGGGACGACCCAGACGCACTGACCTCACCGTTCTGGTGGCCCACAATGACGATCCCACAGATCAGATGTTCGTCTTCTTCCCAG	gtc
GRZ11	Zebra	p	1	>GRZ11_1_Zebrap		L--C--H--D--R--G--Y--L--V--T--Q--D--E--L--D--Q--T--L--D--E--F--K--I--Q--F--G--D--R--P--S--E--G--R--P--R--R--T--D--L--T--V--L--V--A--H--N--D--D--P--T--D--Q--M--F--V--F--F--P---
GRZ11	Human	nt	2	>GRZ11_2_Human	cag	AGGAGCCCAAGGTGGGCATCAAGACCATCAAGGTGTACTGCCAGCGCATGCAGGAGGAGAACATCACACGGGCTCTCATCGTGGTGCAGCAGGGCATGACACCCTCCGCCAAGCAG	gtg
GRZ11	Human	p	2	>GRZ11_2_Humanp		--E--P--K--V--G--I--K--T--I--K--V--Y--C--Q--R--M--Q--E--E--N--I--T--R--A--L--I--V--V--Q--Q--G--M--T--P--S--A--K--Q--
GRZ11	Medaka	nt	2	>GRZ11_2_Medaka	tag	AGGAACCCAAGGTCGGGATCAAGACAATCAAGATGTACTGTCAAAGGATGCAGGAGGAGAACATTACTCGAGCCATCATCGTGGTTCAGATGGGCATGACACCCTCAGCTAAGCAG	gta
GRZ11	Medaka	p	2	>GRZ11_2_Medakap		--E--P--K--V--G--I--K--T--I--K--M--Y--C--Q--R--M--Q--E--E--N--I--T--R--A--I--I--V--V--Q--M--G--M--T--P--S--A--K--Q--
GRZ11	Notho	nt	2	>GRZ11_2_Notho	cag	AGGAACCCAAGGTGGGGATCAAGACCATTAAAATGTACTGTCAGAGAATGCAGGAGGAGAATATCACTCGAGCCATCATCGTTGTTCAGATGGGCATGACGCCTTCAGCAAAACAG	gta
GRZ11	Notho	p	2	>GRZ11_2_Nothop		--E--P--K--V--G--I--K--T--I--K--M--Y--C--Q--R--M--Q--E--E--N--I--T--R--A--I--I--V--V--Q--M--G--M--T--P--S--A--K--Q--
GRZ11	Stickle	nt	2	>GRZ11_2_Stickle	cag	AGGAGCCCAAGGTGGGAATCAAGACGATCAAGATGTACTGTCAGAGGATGCAGGAGGAGAACATCACACGAGCCATCATCGTTGTCCAGATGGGCATGACGCCGTCAGCCAAACAG	gta
GRZ11	Stickle	p	2	>GRZ11_2_Sticklep		--E--P--K--V--G--I--K--T--I--K--M--Y--C--Q--R--M--Q--E--E--N--I--T--R--A--I--I--V--V--Q--M--G--M--T--P--S--A--K--Q--
GRZ11	Tetra	nt	2	>GRZ11_2_Tetra	cag	AGGAGCCCAAGGTGGGCATAAAGACCATTAAGATGTACTGCCAGAGGATGCAGGAGGAAAACATCACCCGCGCCATCATTGTTGTTCAGATGGGCATGACACCCTCAGCCAAACAG	gta
GRZ11	Tetra	p	2	>GRZ11_2_Tetrap		--E--P--K--V--G--I--K--T--I--K--M--Y--C--Q--R--M--Q--E--E--N--I--T--R--A--I--I--V--V--Q--M--G--M--T--P--S--A--K--Q--
GRZ11	Zebra	nt	2	>GRZ11_2_Zebra	tag	AGGAGCTTAAAGTGGGCATCAAGACCATTAAGATGTACTGCCAGCGCATGCAGGAGGAGAACATCACTCGAGCTGTTATTGTGGTGCAGACGGGCATGACACCATCTGCCAAACAG	gtg
GRZ11	Zebra	p	2	>GRZ11_2_Zebrap		--E--L--K--V--G--I--K--T--I--K--M--Y--C--Q--R--M--Q--E--E--N--I--T--R--A--V--I--V--V--Q--T--G--M--T--P--S--A--K--Q--
GRZ12	Human	nt	1	>GRZ12_1_Human	tag	ATGCCCCCCACTGATGGATATTACCCTACACATGTTGAATGGATATCTTCTTGCATCTAAAGCCTACCTTAGTGCTCATCTGAAGGAAACAGAGCAAGATAGGCCTTCCCAGAATAATACAATTGGTTTAGTTGGACAAACTGATGCTCCGGAAGTTACCAGGGAAGAATTGAAAAATGCATTACTGGCCGCTCAG	gta
GRZ12	Human	p	1	>GRZ12_1_Humanp		-C--P--P--L--M--D--I--T--L--H--M--L--N--G--Y--L--L--A--S--K--A--Y--L--S--A--H--L--K--E--T--E--Q--D--R--P--S--Q--N--N--T--I--G--L--V--G--Q--T--D--A--P--E--V--T--R--E--E--L--K--N--A--L--L--A--A--Q--
GRZ12	Medaka	nt	1	>GRZ12_1_Medaka	cag	GTGTCCTCCTGTGATGGACATTGTCCTCCACATGCTGAATGGATATCTCCTGGGTTCAAAGGCTCACCTGCAGGGTCATCTGAAGGAGACGGCTGACTTTGACCGCCAGAGTCAGACTATTTCAAACCTGGGAGTTCCTGGGCAACCTGACACACCTGAAGTCACCAGGGAGGAGCTTAAAAACGCCCTTCTGGCTGCACAG	gta
GRZ12	Medaka	p	1	>GRZ12_1_Medakap		-C--P--P--V--M--D--I--V--L--H--M--L--N--G--Y--L--L--G--S--K--A--H--L--Q--G--H--L--K--E--T--A--D--F--D--R--Q--S--Q--T--I--S--N--L--G--V--P--G--Q--P--D--T--P--E--V--T--R--E--E--L--K--N--A--L--L--A--A--Q--
GRZ12	Notho	nt	1	>GRZ12_1_Notho	tag	GTGTCCTCCCCTGATGGACATCGTCCTTCACATGCTTAATGGGTACCTGCTGGCCTCCAAAGCCTATCTGCAGAGTCACCTGAAGGAGACGGCCGACTTTGAGCGACAGAGCCAGACTGTCTCTAGTGTGACGGGATCGGGTCAGCTGGACACACCTGAGGTCACCAGGGAGGAGCTAAAGAACGCCCTTCTAGCTGCTCAG	gtg
GRZ12	Notho	p	1	>GRZ12_1_Nothop		-C--P--P--L--M--D--I--V--L--H--M--L--N--G--Y--L--L--A--S--K--A--Y--L--Q--S--H--L--K--E--T--A--D--F--E--R--Q--S--Q--T--V--S--S--V--T--G--S--G--Q--L--D--T--P--E--V--T--R--E--E--L--K--N--A--L--L--A--A--Q--
GRZ12	Stickle	nt	1	>GRZ12_1_Stickle	tag	GTGTCCTCCTCTGATGGACATTGTGCTTCACATGCTGAACGGCTACCTGCTGGCCTCCAAAGCCTACCTACACTGCCACCTGAAGGAGACGGCTGACTTTGATCGGCAAAGCCAGACGGTCTCAAACTTGGGGGTACCCGGACAGCCAGAAACACCCGAGGTCACCAGGGAGGAGCTGAAGAACGCTCTTCTATCTGCACAG	gta
GRZ12	Stickle	p	1	>GRZ12_1_Sticklep		-C--P--P--L--M--D--I--V--L--H--M--L--N--G--Y--L--L--A--S--K--A--Y--L--H--C--H--L--K--E--T--A--D--F--D--R--Q--S--Q--T--V--S--N--L--G--V--P--G--Q--P--E--T--P--E--V--T--R--E--E--L--K--N--A--L--L--S--A--Q--
GRZ12	Tetra	nt	1	>GRZ12_1_Tetra	cag	GTGTCCCCCGCTGATGGACATTGTTCTTCACATGCTGAACGGCTACCTGCTGGCCTCAAAAGCCTACCTACACTGTCACCTCAAGGAAACGGCTGACTTCGACCGGCAGAGCCAGATCATCACCAACCAGGGGGTGCCTGGACAGCCGGACACACCGGAGGTCACCAGGGAGGAGCTAAAGAACGCACTTCTGGCAGCTCAG	gta
GRZ12	Tetra	p	1	>GRZ12_1_Tetrap		-C--P--P--L--M--D--I--V--L--H--M--L--N--G--Y--L--L--A--S--K--A--Y--L--H--C--H--L--K--E--T--A--D--F--D--R--Q--S--Q--I--I--T--N--Q--G--V--P--G--Q--P--D--T--P--E--V--T--R--E--E--L--K--N--A--L--L--A--A--Q--
GRZ12	Zebra	nt	1	>GRZ12_1_Zebra	aag	GTGTCCTCCGTTAATGGACATCACACTTCACATGCTTAACGGGTACCTGCTGGCATCCAAGGCCTACTTAAACGCCCACCTGAAGGAGACGGCTGAATTTGAACGCCAGGCTCAAACAGTATCAAACCTTGGGCTCAGTGGCCAACCTGACACACCCGAGGTCACCAGAGAGGAGCTGAAGAACGCGTTACTGGCAGCACAG	gta
GRZ12	Zebra	p	1	>GRZ12_1_Zebrap		-C--P--P--L--M--D--I--T--L--H--M--L--N--G--Y--L--L--A--S--K--A--Y--L--N--A--H--L--K--E--T--A--E--F--E--R--Q--A--Q--T--V--S--N--L--G--L--S--G--Q--P--D--T--P--E--V--T--R--E--E--L--K--N--A--L--L--A--A--Q--
GRZ12	Human	nt	2	>GRZ12_2_Human	tag	GATAGTGCAGCTGTCCAGATTCTCTTAGAGATTTGCCTACCTACTGAAGAGGAGAAAGCAAATGGTGTCAATCCAGATAGCTTGTTAAGAAATGTTCAAAGTGTTATTACCACCAGCGCTCCAAATAAGGGAATGGAGGAAGGAGAAGACAATTTGCTCTGTAACCTTCGAGAAGTTCAGTGCCTTATCTGTTGTCTCTTGCACCAAATGTACATTGCAGATCCCAACATTGCTAAGCTTGTTCACTTTCAG	gtc
GRZ12	Human	p	2	>GRZ12_2_Humanp		D--S--A--A--V--Q--I--L--L--E--I--C--L--P--T--E--E--E--K--A--N--G--V--N--P--D--S--L--L--R--N--V--Q--S--V--I--T--T--S--A--P--N--K--G--M--E--E--G--E--D--N--L--L--C--N--L--R--E--V--Q--C--L--I--C--C--L--L--H--Q--M--Y--I--A--D--P--N--I--A--K--L--V--H--F--Q--
GRZ12	Medaka	nt	2	>GRZ12_2_Medaka	cag	GACAGTGCAGCAGTCCAGATCCTCCTGGAGGTTTGTCTGCCCACATCTGAAGAGCAGCAGTTGGGGGTCTCCTCAAAAAGCCTTTTGAGGACTAACCGGGGCCCCACACAAGGAAAACAGAAACTTGAAAGCCAGCAGCTAATATGCAGAGGGGTTCTGGGGGACGCTGAGCCAGAAGGAGGCCTGCTGAGTGACCTGAGGGAGGTGCAGTGCCTCATCTGTTGTCTGCTGCATCAGATGTTCATTGCAGATCCCAACATTGCTAAGCTGGTCCACTTCCAG	gta
GRZ12	Medaka	p	2	>GRZ12_2_Medakap		D—S—A--A--V--Q--I--L--L--E--V--C--L--P--T--S--E--E--Q--Q--L--G--V--S--S--K--S--L--L--R--T--N--R--G--P--T--Q--G--K--Q--K--L--E--S--Q--Q--L--I--C--R--G--V--L--G--D--A--E--P--E--G--G--L--L--S--D--L--R--E--V--Q--C--L--I--C--C--L--L--H--Q--M--F--I--A--D--P--N--I--A--K--L--V--H--F--Q--
GRZ12	Notho	nt	2	>GRZ12_2_Notho	cag	GACAGTGCAGCCGTCCAGATTCTCCTAGAGTTGTGCTTGCCCACCTCTGATGAGcagcAGTCCGGAGGTTCATCAGAAAGCCTTTGGAGAAGCAATTGGGGCTCGATGCTGAAGACACCCAAACCAACAAGTCTGAGTCCATCGGCCTGTATGGGTGTAGAGGATGCAGAGCCACAAGGAGGCCTGCTCAGTGACTTGAGGGAGGTGCAGTGTCTCATTTGTTGTCTCCTGCATCAGATGTTCATCGCTGACCCCAACATCGCTAAATTGATTCACTTTCAG	gta
GRZ12	Notho	p	2	>GRZ12_2_Nothop		D--S--A--A--V--Q--I--L--L--E--L--C--L--P--T--S--D--E--Q--Q--S--G--G--S--S--E--S--L--W--R--S--N--W--G--S--M--L--K--T--P--K--P--T--S--L--S--P--S--A--C--M--G--V--E--D--A--E--P--Q--G--G--L--L--S--D--L--R--E--V--Q--C--L--I--C--C--L--L--H--Q--M--F--I--A--D--P--N--I--A--K--L--I--H--F--Q--
GRZ12	Stickle	nt	2	>GRZ12_2_Stickle	cag	GACAGCGCAGCAGTCCAGATTCTCCTGGAGGTATGTCTGCCAACGTCCAAAGAGCAGCTGCAGCTGGGGGCCGGCACACAGAGCCTACTAAGTAGCATTAGGGCCCCTTTGCCAGGGAAATCAAAAAAGGGCAGCCTGGGGCCTCGAGCCAGAGGGGGTGTGGAAGACGCCGAGCCAGAGGGAGGACTGCTCAGTGACTTGAGGGAGGTGCAATGTCTCATCTGTTGTCTGCTGCATCAGATGTTCATTGCCGACCCTAACATTGCCAAGTTGGTCCACTTTCAG	gta
GRZ12	Stickle	p	2	>GRZ12_2_Sticklep		D--S--A--A--V--Q--I--L--L--E--V--C--L--P--T--S--K--E--Q--L--Q--L--G--A--G--T--Q--S--L--L--S--S--I--R--A--P--L--P--G--K--S--K--K--G--S--L--G--P--R--A--R--G--G--V--E--D--A--E--P--E--G--G--L--L--S--D--L--R--E--V--Q--C--L--I--C--C--L--L--H--Q--M--F--I--A--D--P--N--I--A--K--L--V--H--F--Q--
GRZ12	Tetra	nt	2	>GRZ12_2_Tetra	cag	GACAGCGCCGCCGTCCAGATTTTGTTAGAAGTGTGTCTGCCGACCTCAGAGGAGCAGCAACTCGGGGCCAACAAAGAGAGCCTGCTGACCAGCATCGGGGCTCCCAGGCCCGTCAGGTCGAAACAGGGCGGCCCGGAACCGCCAGGCGGCAGAACCGTGGAGGACGCGGAGACGGAGGGGGGCCTGCTGAGCGACCTGAGGGAGGTGCAGTGTCTCATCTGCTGTCTGCTGCATCAGATGTTCATCGCCGATCCCAACATCGCCAAGTTGGTGCACTTTCAG	gta
GRZ12	Tetra	p	2	>GRZ12_2_Tetrap		D--S--A--A--V--Q--I--L--L--E--V--C--L--P--T--S--E--E--Q--Q--L--G--A--N--K--E--S--L--L--T--S--I--G--A--P--R--P--V--R--S--K--Q--G--G--P--E--P--P--G--G--R--T--V--E--D--A--E--T--E--G--G--L--L--S--D--L--R--E--V--Q--C--L--I--C--C--L--L--H--Q--M--F--I--A--D--P--N--I--A--K--L--V--H--F--Q--
GRZ12	Zebra	nt	2	>GRZ12_2_Zebra	cag	GACAGTGCAGCGGTGCAGATCCTTCTGGAGGTGTGTTTGGCGTCTCCTCAGGAGGAGCTGCAGCTGTCAGGAGGTGGAGCAGGAGACAGTCTGTTGAGGTGCATTCAGTCTGCTCCAGGTTTTCCCATGCGGAGGCAGGTGGGAGACACGGGGGCCCAGGGGGGACGCAAGGCAGAGGGGGGTCTGCTCAGTGACCTGAGGGAGGTGCAGTGTCTCATCTGCTGCCTGCTGCACCAAATGTTCATCGCAGACCCCAACATCGCCAAACTAGTGCACTTCCAA	gta
GRZ12	Zebra	p	2	>GRZ12_2_Zebrap		D--S--A--A--V--Q--I--L--L--E--V--C--L--A--S--P--Q--E--E--L--Q--L--S--G--G--G--A--G--D--S--L--L--R--C--I--Q--S--A--P--G--F--P--M--R--R--Q--V--G--D--T--G--A--Q--G--G--R--K--A--E--G--G--L--L--S--D--L--R--E--V--Q--C--L--I--C--C--L--L--H--Q--M--F--I--A--D--P--N--I--A--K--L--V--H--F--Q--
GRZ15	Human	nt	1	>GRZ15_1_Human	cag	CCATCCAGACTGAGGAAGACCCGGAAACTTAGGGGCCACGTGAGCCACGGCCACGGCCGCATAG	gta
GRZ15	Human	p	1	>GRZ15_1_Humanp		P--S--R--L--R--K--T--R--K--L--R--G--H--V--S--H--G--H--G--R--I---
GRZ15	Medaka	nt	1	>GRZ15_1_Medaka	cag	CCAACCAAGAAGTCCAAGACCAGAAAGCTCCGAGGACATGTGAGCCACGGACATGGTCGTATCG	gtg
GRZ15	Medaka	p	1	>GRZ15_1_Medakap		P--T--K--K--S--K--T--R--K--L--R--G--H--V--S--H--G--H--G--R--I---
GRZ15	Notho	nt	1	>GRZ15_1_Notho_rc	cag	CCAACTAAAAAGTCCAAGACCAGGAAACTCCGAGGACACGTCAGCCACGGACATGGTCGCGTCG	gtc
GRZ15	Notho	p	1	>GRZ15_1_Notho_rc_p		P--T--K--K--S--K--T--R--K--L--R--G--H--V--S--H--G--H--G--R--V---
GRZ15	Stickle	nt	1	>GRZ15_1_Stickle	cag	CCCACCAAGAAGACCAAGACTAGGAAGCTCCGAGGGCACGTCAGCCACGGACATGGTCGCATTG	gta
GRZ15	Stickle	p	1	>GRZ15_1_Sticklep		P--T--K--K--T--K--T--R--K--L--R--G--H--V--S--H--G--H--G--R--I---
GRZ15	Tetra	nt	1	>GRZ15_1_Tetra	tag	CCCACCAAGAAGTCCAAGACCAGGAAGCTCCGAGGACACGTAAGCCACGGACACGGTCGCGTTG	gta
GRZ15	Tetra	p	1	>GRZ15_1_Tetrap		P--T--K--K--S--K--T--R--K--L--R--G--H--V--S--H--G--H--G--R--V---
GRZ15	Zebra	nt	1	>GRZ15_1_Zebra	cag	CCGACCAAGAAATCCAAGACGAGGAAGCTGCGCGGGCACGTGAGTCACGGACACGGCCGCGTGG	gtc
GRZ15	Zebra	p	1	>GRZ15_1_Zebrap		P--T--K--K--S--K--T--R--K--L--R--G--H--V--S--H--G--H--G--R--V---
GRZ15	Human	nt	2	>GRZ15_2_Human	cag	GCAAGCACCGGAAGCACCCCGGCGGCCGCGGTAATGCTGGTGGTCTGCATCACCACCGGATCAACTTCGACAAATA	gta
GRZ15	Human	p	2	>GRZ15_2_Humanp		--K--H--R--K--H--P--G--G--R--G--N--A--G--G--L--H--H--H--R--I--N--F--D--K----
GRZ15	Medaka	nt	2	>GRZ15_2_Medaka	tag	GCAAACACAGAAAGCATCCTGGAGGTCGTGGTAATGCTGGTGGCCTGCATCACCACAGAATCAACTTTGATAAATA	gta
GRZ15	Medaka	p	2	>GRZ15_2_Medakap		--K--H--R--K--H--P--G--G--R--G--N--A--G--G--L--H--H--H--R--I--N--F--D--K----
GRZ15	Notho	nt	2	>GRZ15_2_Notho_rc	cag	GCAAGCACAGGAAGCATCCTGGAGGTCGTGGTAACGCCGGTGGCATGCATCACCACAGAATCAACTTTGATAAATA	gta
GRZ15	Notho	p	2	>GRZ15_2_Notho_rc_p		--K--H--R--K--H--P--G--G--R--G--N--A--G--G--M--H--H--H--R--I--N--F--D--K--
GRZ15	Stickle	nt	2	>GRZ15_2_Stickle	cag	GCAAGCACAGAAAGCATCCTGGAGGTCGTGGTAATGCTGGTGGTATGCATCACCACAGAATCAACTTCGACAAATA	gta
GRZ15	Stickle	p	2	>GRZ15_2_Sticklep		--K--H--R--K--H--P--G--G--R--G--N--A--G--G--M--H--H--H--R--I--N--F--D--K----
GRZ15	Tetra	nt	2	>GRZ15_2_Tetra	cag	GCAAACACAGGAAGCATCCTGGAGGTCGCGGTAATGCCGGTGGCATGCACCACCACAGAATCAACTTTGATAAATA	gtg
GRZ15	Tetra	p	2	>GRZ15_2_Tetrap		--K--H--R--K--H--P--G--G--R--G--N--A--G--G--M--H--H--H--R--I--N--F--D--K----
GRZ15	Zebra	nt	2	>GRZ15_2_Zebra	cag	GAAAGCACCGGAAGCACCCCGGTGGACGCGGTAACGCCGGAGGACTGCACCACCACCGCATCAACTTCGACAAATA	gtg
GRZ15	Zebra	p	2	>GRZ15_2_Zebrap		--K--H--R--K--H--P--G--G--R--G--N--A--G--G--L--H--H--H--R--I--N--F--D--K----
GRZ15	Human	nt	3	>GRZ15_3_Human	tag	CCACCCAGGCTACTTTGGGAAAGTTGGTATGAAGCATTACCACTTAAAGAGGAACCAGAGCTTCTGCCCAACTGTCAACCTTGACAAATTGTGGACTTTGGTCAGTGAACAGACACGGGTGAATGCTGCTAAAAACAAGACTGGGGCTGCTCCCATCATTGATGTGGTGCGATCG	gta
GRZ15	Human	p	3	>GRZ15_3_Humanp		-H--P--G--Y--F--G--K--V--G--M--K--H--Y--H--L--K--R--N--Q--S--F--C--P--T--V--N--L--D--K--L--W--T--L--V--S--E--Q--T--R--V--N--A--A--K--N--K--T--G--A--A--P--I--I--D--V--V--R--S--
GRZ15	Medaka	nt	3	>GRZ15_3_Medaka	cag	CCACCCAGGTTACTTTGGTAAGGTGGGTATGAGACATTACCACCTGAAAAGGAACACAACTTACTGCCCCACCATTAACCTGGACAAGCTGTGGACCCTAGTCAGCGAGCAGACCAGGGTCAACTATGGCAAGAAGCCAGACGGACCTGCCCCTGTCATTGATGCTGTTCGCGCT	gta
GRZ15	Medaka	p	3	>GRZ15_3_Medakap		-H--P--G--Y--F--G--K--V--G--M--R--H--Y--H--L--K--R--N--T--T--Y--C--P--T--I--N--L--D--K--L--W--T--L--V--S--E--Q--T--R--V--N--Y--G--K--K--P--D--G--P--A--P--V--I--D--A--V--R--A--
GRZ15	Notho	nt	3	>GRZ15_3_Notho_rc	cag	CCATCCAGGCTACTTTGGTAAGGTGGGCATGAGACATTACCACCTAAAGAGAAACGCGTCCTACTGTCCCACTGTCAACCTGGACAAGCTGTGGACGCTGGTGAGCGAGCAGACCAGGCTCAACTATGCCAAGAAGCCTGATGGGCCTGCTCCTGTCATTGACGCTGTGCGCGCT	gta
GRZ15	Notho	p	3	>GRZ15_3_Notho_rc_p		-H--P--G--Y--F--G--K--V--G--M--R--H--Y--H--L--K--R--N--A--S--Y--C--P--T--V--N--L--D--K--L--W--T--L--V--S--E--Q--T--R--L--N--Y--A--K--K--P--D--G--P--A--P--V--I--D--A--V--R--A--
GRZ15	Stickle	nt	3	>GRZ15_3_Stickle	cag	CCATCCTGGGTACTTCGGCAAGGTGGGTATGAGACATTACCATCTGAAGAGGAGTGCCACCCACTGCCCCACCATCAACCTGGACAAGCTGTGGACACTGGTGTCCGAGCAGACCAGGATCAACCACAGCAAGAAGCCCGACGGACCTGCACCCATCATCGATGCTGTGCACGCC	gta
GRZ15	Stickle	p	3	>GRZ15_3_Sticklep		-H--P--G--Y--F--G--K--V--G--M--R--H--Y--H--L--K--R--S--A--T--H--C--P--T--I--N--L--D--K--L--W--T--L--V--S--E--Q--T--R--I--N--H--S--K--K--P--D--G--P--A--P--I--I--D--A--V--H--A--
GRZ15	Tetra	nt	3	>GRZ15_3_Tetra	cag	CCATCCAGGGTACTTTGGTAAGGTGGGTATGAGACACTACCACCTGAAGAGGAACACCACTTACTGCCCCACCGTCAACCTGGACAAGCTGTGGACGCTGGTGAGCGAGCAGACCCGTGTCAACTATGCCAAGAAGCCAGATGGCCCCGCCCCCATCATCGATGCGGTGCGCGCT	gta
GRZ15	Tetra	p	3	>GRZ15_3_Tetrap		-H--P--G--Y--F--G--K--V--G--M--R--H--Y--H--L--K--R--N--T--T--Y--C--P--T--V--N--L--D--K--L--W--T--L--V--S--E--Q--T--R--V--N--Y--A--K--K--P--D--G--P--A--P--I--I--D--A--V--R--A--
GRZ15	Zebra	nt	3	>GRZ15_3_Zebra	cag	TCACCCAGGGTACTTCGGGAAGGTGGGCATGCGGCACTATCACCTGAAGAGGAACACCACCTTCTGCCCCACCATCAACCTGGACAAGCTGTGGACGCTGGTGAGCGAGCAGACCCGGGTCAACTACAGCCAGAAGCCCGACGGACCCGCACCCATCATTGATGTCGTGCGCGCG	gtg
GRZ15	Zebra	p	3	>GRZ15_3_Zebrap		-H--P--G--Y--F--G--K--V--G--M--R--H--Y--H--L--K--R--N--T--T--F--C--P--T--I--N--L--D--K--L--W--T--L--V--S--E--Q--T--R--V--N--Y--S--Q--K--P--D--G--P--A--P--I--I--D--V--V--R--A--
GRZ17	Human	nt	1	>GRZ17_1_Human	cag	TTTACCATGCTATCTATCTAGAAGAACTAACAGCTGTTGAATTGACAGAAAAAATTGCTCAGCTTTTCAGCATTTCCCCTTGCCAGATCAGCCAGATTTACAAGCAGGGGCCAACAGGAATTCATGTGCTCATCAGTGATGAG	gta
GRZ17	Human	p	1	>GRZ17_1_Humanp		--Y--H--A--I--Y--L--E--E--L--T--A--V--E--L--T--E--K--I--A--Q--L--F--S--I--S--P--C--Q--I--S--Q--I--Y--K--Q--G--P--T--G--I--H--V--L--I--S--D--E--
GRZ17	Medaka	nt	1	>GRZ17_1_Medaka	cag	TCTATCACGCCATTTACCTAGAGGAACTCACATCTACTGAACTGACTGAGAAGCTTGCTCAGCTCTTTAACATTTCACCCAGACAGATAAATCAGATCTTTAAGCAAGGACCCACTGGCATCCATGTACTGGTTAGCGATGAG	gta
GRZ17	Medaka	p	1	>GRZ17_1_Medakap		--Y--H--A--I--Y--L--E--E--L--T--S--T--E--L--T--E--K--L--A--Q--L--F--N--I--S--P--R--Q--I--N--Q--I--F--K--Q--G--P--T--G--I--H--V--L--V--S--D--E--
GRZ17	Notho	nt	1	>GRZ17_1_Notho	cag	TTTACCACGCGCTCTACCTAGAGGAGCGGACTCTGACCGACCTGTCTGAGAAGGTCGCCATGCTCTTCAACATCACCCCACAACAGATCACACACATCTACAGACAGAAGAGCACCGGGATCCACATCCTGGTCTCTGATCAG	gta
GRZ17	Notho	p	1	>GRZ17_1_Nothop		--Y--H--A--L--Y--L--E--E--R--T--L--T--D--L--S--E--K--V--A--M--L--F--N--I--T--P--Q--Q--I--T--H--I--Y--R--Q--K--S--T--G--I--H--I--L--V--S--D--Q--
GRZ17	Stickle	nt	1	>GRZ17_1_Stickle	cag	TATATCACGCCATTTACCTGGAGGAGCTCACAGCTGCTGAGCTGACAGAGAAGCTTGCTCAGCTCTTCAACATCTCACCCAGGCAAATAAATCAGATCTTCAAACAGGGTCCCACAGGCATCCACGTGCTGGTCAGTGACGAG	gta
GRZ17	Stickle	p	1	>GRZ17_1_Sticklep		--Y--H--A--I--Y--L--E--E--L--T--A--A--E--L--T--E--K--L--A--Q--L--F--N--I--S--P--R--Q--I--N--Q--I--F--K--Q--G--P--T--G--I--H--V--L--V--S--D--E--
GRZ17	Tetra	nt	1	>GRZ17_1_Tetra	cag	TATATCACGCCATTTACCTAGAGGAGCTCACAGCTGCCGAGCTGACGGAGAAGTTGGCTCAGCTCTTCAACATCTCACCCAGGCAGATTAGCCAGATCTTCAAGCAGGGTCCGACTGGCATTCACGTTCTGGTCAGTGATGAG	gta
GRZ17	Tetra	p	1	>GRZ17_1_Tetrap		--Y--H--A--I--Y--L--E--E--L--T--A--A--E--L--T--E--K--L--A--Q--L--F--N--I--S--P--R--Q--I--S--Q--I--F--K--Q--G--P--T--G--I--H--V--L--V--S--D--E--
GRZ17	Zebra	nt	1	>GRZ17_1_Zebra	tag	TGTATCACGCCATCTATCTGGAGGATTTAACCGCTGTGGAACTGACGGAAAAGTTGGCTCAACTCTTCAGCATCTCTCCACGCCAGATCAGTCAGATCTTCAAGCAGGGACCGACTGGCATCCATGTGTTAGTCAGTGATGAG	gta
GRZ17	Zebra	p	1	>GRZ17_1_Zebrap		--Y--H--A--I--Y--L--E--D--L--T--A--V--E--L--T--E--K--L--A--Q--L--F--S--I--S--P--R--Q--I--S--Q--I--F--K--Q--G--P--T--G--I--H--V--L--V--S--D--E--
GRZ17	Human	nt	2	>GRZ17_2_Human	cag	ATGATACAGAACTTTCAGGAAGAAGCATGTTTTATTCTGGACACAATGAAAG	gta
GRZ17	Human	p	2	>GRZ17_2_Humanp		M--I--Q--N--F--Q--E--E--A--C--F--I--L--D--T--M--K--
GRZ17	Medaka	nt	2	>GRZ17_2_Medaka	cag	ATGATTCAGAACTTCCAAGATGAAGTTTGTTTTGTTCTAGACACAATGAAAG	gta
GRZ17	Medaka	p	2	>GRZ17_2_Medakap		M--I--Q--N--F--Q--D--E--V--C--F--V--L--D--T--M--K--
GRZ17	Notho	nt	2	>GRZ17_2_Notho	cag	ATGGTGCAGAACTTCAGGGAGGAAACTAGTTTCATCATCAGCTCAGTAAGAG	gta
GRZ17	Notho	p	2	>GRZ17_2_Nothop		M--V--Q--N--F--R--E--E--T--S--F--I--I--S--S--V--R---
GRZ17	Stickle	nt	2	>GRZ17_2_Stickle	cag	ATGATTCAGAACTACCAGGATGAAGTATGTTTTGTTTTGGACACAATGAAAG	gta
GRZ17	Stickle	p	2	>GRZ17_2_Sticklep		M--I--Q--N--Y--Q--D--E--V--C--F--V--L--D--T--M--K--
GRZ17	Tetra	nt	2	>GRZ17_2_Tetra	cag	ATGATTCAGAACTTCCAGGACGAAGTATGTTTTGTGCTGGACACGATGAAAG	gta
GRZ17	Tetra	p	2	>GRZ17_2_Tetrap		M--I--Q--N--F--Q--D--E--V--C--F--V--L--D--T--M--K--
GRZ17	Zebra	nt	2	>GRZ17_2_Zebra	cag	ATGATTCAGAACTTTCAAGATGAGGTGTGTTTTGTCCTGGACACAATGAAAG	gta
GRZ17	Zebra	p	2	>GRZ17_2_Zebrap		M--I--Q--N--F--Q--D--E--V--C--F--V--L--D--T--M--K--
GRZ20	Human	nt	0	>GRZ20_0_Human	cag	GTCGCTTATGATGAAGCTACAGATGAATTTGCTTCTTACTTCAACAAACAGACTTCTCCCAAGATTCTCATCACAACATCAGATAGACCTCATGGG	gta
GRZ20	Human	p	0	>GRZ20_0_Humanp		V--A--Y--D--E--A--T--D--E--F--A--S--Y--F--N--K--Q--T--S--P--K--I--L--I--T--T--S--D--R--P--H--G--
GRZ20	Medaka	nt	1	>GRZ20_0_Medaka	tag	ATTGCGTTTGATGAAGGAACCGATGAATTTTCTGCCTACTTTAACCGACTAACCAATCCACAAGTTCTAATCACAACTTCAGACAGACCAAGAGGG	gtg
GRZ20	Medaka	p	1	>GRZ20_0_Medakap		I--A--F--D--E--G--T--D--E--F--S--A--Y--F--N--R--L--T--N--P--Q--V--L--I--T--T--S--D--R--P--R--G--
GRZ20	Notho	nt	1	>GRZ20_0_Notho_rc	cag	ATTGCATTTGATGAAGGAACTGATGAGTTTTCTGCATATTTCAATGGGCTGACAAATCCCAAAGTGCTCATCACAACATCAGACAGACCCAGAGGG	gtg
GRZ20	Notho	p	1	>GRZ20_0_Notho_rc_p		I--A--F--D--E--G--T--D--E--F--S--A--Y--F--N--G--L--T--N--P--K--V--L--I--T--T--S--D--R--P--R--G--
GRZ20	Stickle	nt	1	>GRZ20_0_Stickle	cag	ATTGCATTTGACGAGGCAACTGATGAGTTTTCTGCCTATTTCAACGGCTTGACAAACCCCAAAGTGCTCATCACGACATCAGACCGACCAAGAGGG	gta
GRZ20	Stickle	p	1	>GRZ20_0_Sticklep		I--A--F--D--E--A--T--D--E--F--S--A--Y--F--N--G--L--T--N--P--K--V--L--I--T--T--S--D--R--P--R--G--
GRZ20	Tetra	nt	1	>GRZ20_0_Tetra	cag	GTTGCATTTGATGAGGGAACTGATGAGTTTTCGTCTTACTTTAACGGGCTGACAAACCCAAAAGTCCTCATCACGACGTCGGACAGACCGCGAGGG	gtg
GRZ20	Tetra	p	1	>GRZ20_0_Tetrap		V--A--F--D--E--G--T--D--E--F--S--S--Y--F--N--G--L--T--N--P--K--V--L--I--T--T--S--D--R--P--R--G--
GRZ20	Zebra	nt	1	>GRZ20_0_Zebra	cag	GTGGCTTTTGATGAAGGAACTGATGAGTTCTCGGCTTACTTCAATCGGCTTACAAATCCTAAAGTTCTCATCACCACTTCAGACAGGCCCAGAGGA	gtg
GRZ20	Zebra	p	1	>GRZ20_0_Zebrap		V--A--F--D--E--G--T--D--E--F--S--A--Y--F--N--R--L--T--N--P--K--V--L--I--T--T--S--D--R--P--R--G--
GRZ21	Human	nt	1	>GRZ21_1_Human	cag	CCCTGTATATGGATTTATCTTCCTGTTCAAATGGATCGAAGAGCGCCGGTCCCGGCGAAAGGTCTCTACCTTGGTGGATGATACGTCCGTGATTGATGATGATATTGTGAATAACATGTTCTTTGCCCACCAG	gtc
GRZ21	Human	p	1	>GRZ21_1_Humanp		P--V--Y--G--F--I--F--L--F--K--W--I--E--E--R--R--S--R--R--K--V--S--T--L--V--D--D--T--S--V--I--D--D--D--I--V--N--N--M--F--F--A--H--Q---
GRZ21	Medaka	nt	1	>GRZ21_1_Medaka	cag	TCCCGTCTATGGCTTCATCTTCCTCTTCAAGTGGATTGAAGAGCGCCGATCCAGGAGGAAAGTCAACACTTTGGTGGACGAGACTTCGGTCATCGATGAGGAAATTGTAAATGACATGTTTTTTGCTCATCAG	gta
GRZ21	Medaka	p	1	>GRZ21_1_Medakap		P--V--Y--G--F--I--F--L--F--K--W--I--E--E--R--R--S--R--R--K--V--N--T--L--V--D--E--T--S--V--I--D--E--E--I--V--N--D--M--F--F--A--H--Q---
GRZ21	Notho	nt	1	>GRZ21_1_Notho_rc	...	_ATTGATGATTCGATTCGAGCTCGGTACCAGTGGATCGAAGAGCGTCGCTCCAGGAGAAAAGTCAACACTTTAGTGGATGAAACATCAGTCATTGATGAGGAAATTGTAAATGATATGTTTTTTGCTCATCAG	gta
GRZ21	Notho	p	1	>GRZ21_1_Notho_rc_p		_--D--D--S--I--R--A--R--Y--Q--W--I--E--E--R--R--S--R--R--K--V--N--T--L--V--D--E--T--S--V--I--D--E--E--I--V--N--D--M--F--F--A--H--Q---
GRZ21	Stickle	nt	1	>GRZ21_1_Stickle	tag	CCCCGTCTATGGCTTCATCTTCTTGTTCAAGTGGATTGAAGAACGTCGCTCACGGAGGAAAGTCAACACTTTGATGGATGAGACTTCTGTCATTGACGAGGAAATTGTAAATGATATGTTCTTTGCTCATCAG	gta
GRZ21	Stickle	p	1	>GRZ21_1_Sticklep		P--V--Y--G--F--I--F--L--F--K--W--I--E--E--R--R--S--R--R--K--V--N--T--L--M--D--E--T--S--V--I--D--E--E--I--V--N--D--M--F--F--A--H--Q---
GRZ21	Tetra	nt	1	>GRZ21_1_Tetra	cag	TCCCGTCTATGGCTTTATCTTCCTGTTCAAATGGATTGAGGAACGTCGATCCAGGAGAAAAGTTAATACACTGGTGGATGAGACCTCGGTCATTGATGAGGAAATTGTAAATGATATGTTTTTTGCTCATCNN	NNN
GRZ21	Tetra	p	1	>GRZ21_1_Tetrap		P--V--Y--G--F--I--F--L--F--K--W--I--E--E--R--R--S--R--R--K--V--N--T--L--V--D--E--T--S--V--I--D--E--E--I--V--N--D--M--F--F--A--H--X---
GRZ21	Zebra	nt	1	>GRZ21_1_Zebra	cag	TCCTGTATATGGCTTCATCTTTCTTTTCAAATGGATCGAGGAGCGAAGATCTCGGCGTAAAGTCTCCACACTGGTGGATGAAACCTCTGTTATCGATGACGACATTGTTAATGACATGTTTTTCGCTCATCAG	gtt
GRZ21	Zebra	p	1	>GRZ21_1_Zebrap		P--V--Y--G--F--I--F--L--F--K--W--I--E--E--R--R--S--R--R--K--V--S--T--L--V--D--E--T--S--V--I--D--D--D--I--V--N--D--M--F--F--A--H--Q---
GRZ21	Human	nt	2	>GRZ21_2_Human	cag	CTGATACCCAACTCTTGTGCAACTCATGCCTTGCTGAGCGTGCTCCTGAACTGCAGCAGCGTGGACCTGGGACCCACCCTGAGTCGCATGAAGGACTTCACCAAGGGTTTCAGCCCTGAG	gta
GRZ21	Human	p	2	>GRZ21_2_Humanp		L--I--P--N--S--C--A--T--H--A--L--L--S--V--L--L--N--C--S--S--V--D--L--G--P--T--L--S--R--M--K--D--F--T--K--G--F--S--P--E--
GRZ21	Medaka	nt	2	>GRZ21_2_Medaka	tag	CTAATCCCAAACTCGTGTGCCACCCACGCACTGCTGAGTGTCCTTCTCAACTGCAGTGGAGTGGAGCTGGGCTCCACACTCAGTCGCATTAAGGCTTTCACTAAAGGCTTCAGTCCGGAA	gta
GRZ21	Medaka	p	2	>GRZ21_2_Medakap		L--I--P--N--S--C--A--T--H--A--L--L--S--V--L--L--N--C--S--G--V--E--L--G--S--T--L--S--R--I--K--A--F--T--K--G--F--S--P--E--
GRZ21	Notho	nt	2	>GRZ21_2_Notho_rc	tag	CTGATTCCAAACTCATGTGCCACCCACGCTTTGCTGAGTGTTCTCCTGAACTGCAGTGGCGTCGAGCTTGGGACCACCCTCAGTCGCATAAAGGCTTTTACCAAAGGTTTTAGCCCAGAG	gta
GRZ21	Notho	p	2	>GRZ21_2_Notho_rc_p		L--I--P--N--S--C--A--T--H--A--L--L--S--V--L--L--N--C--S--G--V--E--L--G--T--T--L--S--R--I--K--A--F--T--K--G--F--S--P--E--
GRZ21	Stickle	nt	2	>GRZ21_2_Stickle	tag	CTTATACCAAATTCATGTGCAACCCACGCTTTGTTGAGTGTGCTTCTGAACTGCAGCGGCGTTGAACTCGGCACCACCCTTAGTCGCATGAAGGCTTTCACAAAAGGTTTCAGTCCAGAG	gta
GRZ21	Stickle	p	2	>GRZ21_2_Sticklep		L--I--P--N--S--C--A--T--H--A--L--L--S--V--L--L--N--C--S--G--V--E--L--G--T--T--L--S--R--M--K--A--F--T--K--G--F--S--P--E--
GRZ21	Tetra	nt	2	>GRZ21_2_Tetra	cag	CTCATTCCAAATTCCTGTGCAACCCACGCATTGCTGAGTGTGCTCCTGAACTGCAGCGGCGTGGAGCTCGGCACCACCCTAAGCCGCATTAAAGCTTTCACTAAAGGATTTAGTCCAGAG	gtg
GRZ21	Tetra	p	2	>GRZ21_2_Tetrap		L--I--P--N--S--C--A--T--H--A--L--L--S--V--L--L--N--C--S--G--V--E--L--G--T--T--L--S--R--I--K--A--F--T--K--G--F--S--P--E--
GRZ21	Zebra	nt	2	>GRZ21_2_Zebra	cag	TTGATCCCGAACTCCTGTGCGACTCATGCTCTTCTCAGCGTGCTCCTGAACTGCAGCGGTGTGGAGCTGGGAATGACTCTGAGCCGCATGAAGGCTTTCACCAAGGGCTTCAATCCTGAG	gtc
GRZ21	Zebra	p	2	>GRZ21_2_Zebrap		L--I--P--N--S--C--A--T--H--A--L--L--S--V--L--L--N--C--S--G--V--E--L--G--M--T--L--S--R--M--K--A--F--T--K--G--F--N--P--E--
GRZ21	Human	nt	3	>GRZ21_3_Human	tag	AGCAAAGGATATGCGATTGGCAATGCCCCGGAGTTGGCCAAGGCCCATAATAGCCATGCCAG	gtg
GRZ21	Human	p	3	>GRZ21_3_Humanp		S--K--G--Y--A--I--G--N--A--P--E--L--A--K--A--H--N--S--H--A----
GRZ21	Medaka	nt	3	>GRZ21_3_Medaka	tag	AGTAAAGGTTATGCAATAGGAAATGCCCCAGAGCTCGCCAGAGCCCACAACAGCCACGCCAG	gta
GRZ21	Medaka	p	3	>GRZ21_3_Medakap		S--K--G--Y--A--I--G--N--A--P--E--L--A--R--A--H--N--S--H--A----
GRZ21	Notho	nt	3	>GRZ21_3_Notho_rc	cag	AGCAAAGGTTACGCCATAGGAAACGCTCCCGAACTTGCCCGAGCACATAACAGCCATGCCAG	gta
GRZ21	Notho	p	3	>GRZ21_3_Notho_rc_p		S--K--G--Y--A--I--G--N--A--P--E--L--A--R--A--H--N--S--H--A----
GRZ21	Stickle	nt	3	>GRZ21_3_Stickle	cag	AGTAAGGGTTACGCAATAGGAAATGCCCCAGAGCTTGCCAGAGCACATAACAGCCACGCCAG	gta
GRZ21	Stickle	p	3	>GRZ21_3_Sticklep		S--K--G--Y--A--I--G--N--A--P--E--L--A--R--A--H--N--S--H--A----
GRZ21	Tetra	nt	3	>GRZ21_3_Tetra	cag	AGTAAAGGCTATGCAATAGGAAATGCCCCAGAGCTTGCCAGAGCACATAACAGCCATGCCAG	gta
GRZ21	Tetra	p	3	>GRZ21_3_Tetrap		S--K--G--Y--A--I--G--N--A--P--E--L--A--R--A--H--N--S--H--A----
GRZ21	Zebra	nt	3	>GRZ21_3_Zebra	cag	AGTAAAGGTTACGCCATTGGAAACGCCCCAGAGCTGGCGAAAGCCCACAACAGCCATGCCAG	gta
GRZ21	Zebra	p	3	>GRZ21_3_Zebrap		S--K--G--Y--A--I--G--N--A--P--E--L--A--K--A--H--N--S--H--A----
GRZ22	Human	nt	1	>GRZ22_1_Human	cag	CTCTGGAACAATTACTTCCATTTGGCAGTTGCATTTCTCACCCATGAGTCCCTTCAGCTTGAAACCTTCTCACAAGCCAAGCGCAACAAAATTGTTAAAAA	gta
GRZ22	Human	p	1	>GRZ22_1_Humanp		L--W--N--N--Y--F--H--L--A--V--A--F--L--T--H--E--S--L--Q--L--E--T--F--S--Q--A--K--R--N--K--I--V--K----
GRZ22	Medaka	nt	1	>GRZ22_1_Medaka	cag	CTGTGGAATAACTACTTTAATTTGTGCGTGGCGTTCCTTACTCACAAGACCCTGCAGCTTGAATCCTTCTCCCAAGAGAGACGGAATAAGATACTTAATAA	gtg
GRZ22	Medaka	p	1	>GRZ22_1_Medakap		L--W--N--N--Y--F--N--L--C--V--A--F--L--T--H--K--T--L--Q--L--E--S--F--S--Q--E--R--R--N--K--I--L--N----
GRZ22	Notho	nt	1	>GRZ22_1_Notho	cag	CTTTGGAACAACTACTTCCATTTGACCGTGGCGTTCCTCACTCACAAATCTCTACAGCTGGAGTCCTTCTCACAAGAGAAACGAAACAAGATACTAAACAA	gtg
GRZ22	Notho	p	1	>GRZ22_1_Nothop		L--W--N--N--Y--F--H--L--T--V--A--F--L--T--H--K--S--L--Q--L--E--S--F--S--Q--E--K--R--N--K--I--L--N--
GRZ22	Stickle	nt	1	>GRZ22_1_Stickle	cag	CTTTGGAATAACTACTTTCATTTGACGGTAGCGTTCCTCACCCACAAGACACTGCAGCTGGGATCCTTCTCTCAAGAGAAACGAAATAAGATACTGAACAA	gtg
GRZ22	Stickle	p	1	>GRZ22_1_Sticklep		L--W--N--N--Y--F--H--L--T--V--A--F--L--T--H--K--T--L--Q--L--G--S--F--S--Q--E--K--R--N--K--I--L--N----
GRZ22	Tetra	nt	1	>GRZ22_1_Tetra	cag	CTGTGGAGTAACTACTTCCGGCTGACCGTGGCGTTCCTCACGCACCCGACGCTGCAGCTGGAGACCTTCTCCCAGGAGAAGCGGAACAAGATCCTGAACAA	gtg
GRZ22	Tetra	p	1	>GRZ22_1_Tetrap		L--W--S--N--Y--F--R--L--T--V--A--F--L--T--H--P--T--L--Q--L--E--T--F--S--Q--E--K--R--N--K--I--L--N----
GRZ22	Zebra	nt	1	>GRZ22_1_Zebra	tag	CTTTGGAACAACTACTTTCACCTAATTGTTGCCTTCCTTACCCACAAGTCCCTGCAGCTGGAGTCCTTCTCGCCTGAGAAACGCGACAAGATCCTCAACAA	gtg
GRZ22	Zebra	p	1	>GRZ22_1_Zebrap		L--W--N--N--Y--F--H--L--I--V--A--F--L--T--H--K--S--L--Q--L--E--S--F--S--P--E--K--R--D--K--I--L--N----
GRZ22	Human	nt	2	>GRZ22_2_Human	tag	ATATGGGGACATGAGAAAGGAAATCGGCTTTAGAATCCGGGACATGTGGTATAACCTGG	gtg
GRZ22	Human	p	2	>GRZ22_2_Humanp		-Y--G--D--M--R--K--E--I--G--F--R--I--R--D--M--W--Y--N--L---
GRZ22	Medaka	nt	2	>GRZ22_2_Medaka	cag	ATATGGAGACATGAGGAAGACCATGGGATTTAAGATCAGGGACATGTGGTACAACCTTG	gtg
GRZ22	Medaka	p	2	>GRZ22_2_Medakap		-Y--G--D--M--R--K--T--M--G--F--K--I--R--D--M--W--Y--N--L---
GRZ22	Notho	nt	2	>GRZ22_2_Notho	cag	ATATGGAGACATGAGGAAGACCATTGGGTTTAAGATCAGAGACATGTGGTACAACCTCG	gtg
GRZ22	Notho	p	2	>GRZ22_2_Nothop		-Y--G--D--M--R--K--T--I--G--F--K--I--R--D--M--W--Y--N--L---
GRZ22	Stickle	nt	2	>GRZ22_2_Stickle	cag	ATATGGAGACATGAGGAAGACTATTGGGTTTAAGATCAGAGATATGTGGTACAATCTCG	gtg
GRZ22	Stickle	p	2	>GRZ22_2_Sticklep		-Y--G--D--M--R--K--T--I--G--F--K--I--R--D--M--W--Y--N--L---
GRZ22	Tetra	nt	2	>GRZ22_2_Tetra	cag	GTACGGAGACATGAGGAAGACCATCGGCTTCAAGATGAGAGACATGTGGTACAACCTGG	gtg
GRZ22	Tetra	p	2	>GRZ22_2_Tetrap		-Y--G--D--M--R--K--T--I--G--F--K--M--R--D--M--W--Y--N--L---
GRZ22	Zebra	nt	2	>GRZ22_2_Zebra	cag	GTACGGGGACATGCGGAAAAGCATCGGCTTCAAGCTGAGAGATATGTGGTACAATCTTG	gta
GRZ22	Zebra	p	2	>GRZ22_2_Zebrap		-Y--G--D--M--R--K--S--I--G--F--K--L--R--D--M--W--Y--N--L---
GRZ22	Human	nt	3	>GRZ22_3_Human	cag	GTCCCCACAAAATCAAATTCATCCCATCCATGGTGGGTCCCATTCTGGAGGTCACTCTGACCCCTGAAGTAGAGCTCCGGAAAGCCACAATCCCCATTTTCTTTGATATGATGCAGTGTGAGTTCAATTTCAGTGGAAATGGCAATTTCCATATG	gta
GRZ22	Human	p	3	>GRZ22_3_Humanp		--P--H--K--I--K--F--I--P--S--M--V--G--P--I--L--E--V--T--L--T--P--E--V--E--L--R--K--A--T--I--P--I--F--F--D--M--M--Q--C--E--F--N--F--S--G--N--G--N--F--H--M--
GRZ22	Medaka	nt	3	>GRZ22_3_Medaka	cag	GCCCCCACAAAATGAAGTTCATTCCAGCCATGGTCGGGCCCATCCTGGAGGTCACGCTCGTGCCTGAGCCAGAGCTACGAAAGGCCACCATCCCCATTTTCTTTGATATGATGCAGTGTGAGCACAACTTCAACCCCGGACGCACTTTTCAAACG	gta
GRZ22	Medaka	p	3	>GRZ22_3_Medakap		--P--H--K--M--K--F--I--P--A--M--V--G--P--I--L--E--V--T--L--V--P--E--P--E--L--R--K--A--T--I--P--I--F--F--D--M--M--Q--C--E--H--N--F--N--P--G--R--T--F--Q--T--
GRZ22	Notho	nt	3	>GRZ22_3_Notho	cag	GCCCCCACAAAATGAAGTTCATCCCAGCCATGGTCGGGCCCATTCTGGAGGTCACTCTGGTTCCTGAGCCAGAACTCAGGAAGGCTACCATTCCCATCTTCTTTGATATGATGCAGTGCGAGCACAACTTCAGTCCTGCACACAATTTTAGAAAG	gta
GRZ22	Notho	p	3	>GRZ22_3_Nothop		--P--H--K--M--K--F--I--P--A--M--V--G--P--I--L--E--V--T--L--V--P--E--P--E--L--R--K--A--T--I--P--I--F--F--D--M--M--Q--C--E--H--N--F--S--P--A--H--N--F--R--K--
GRZ22	Stickle	nt	3	>GRZ22_3_Stickle	cag	GCCCTCACAAAATGAAGTTCATCCCAGCGATGGTCGGGCCAATTCTGGAGGTCACTCTGGTGCCGGAGCCAGAACTGAGGAAAGCCACCATCCCCATCTTCTTTGATATGATGCAGTGTGAGCACCACGTCAGCCCCGGACGCACGTTTGAAACG	gta
GRZ22	Stickle	p	3	>GRZ22_3_Sticklep		--P--H--K--M--K--F--I--P--A--M--V--G--P--I--L--E--V--T--L--V--P--E--P--E--L--R--K--A--T--I--P--I--F--F--D--M--M--Q--C--E--H--H--V--S--P--G--R--T--F--E--T--
GRZ22	Tetra	nt	3	>GRZ22_3_Tetra	cag	GCCCCCACAAAATGAAGTTCATCCCGGCGATGGTGGGGCCCATCCTGGAGGTCACGCTGGTGCCGGAGCCGGAGCTGCGGAAGGCCACCATCCCCATCTTCTTTGACATGATGCAGTGCGAGCACAACTTCAGCCCCGGGTGCACCTTCCAGACG	gta
GRZ22	Tetra	p	3	>GRZ22_3_Tetrap		--P--H--K--M--K--F--I--P--A--M--V--G--P--I--L--E--V--T--L--V--P--E--P--E--L--R--K--A--T--I--P--I--F--F--D--M--M--Q--C--E--H--N--F--S--P--G--C--T--F--Q--T--
GRZ22	Zebra	nt	3	>GRZ22_3_Zebra	cag	GCCCACAGAAGATGAAGTTCATCCCAGCAATGGTGGGGCCGATCCTGGAAGCCACGCTTGTTCCCGAACCGGAGCTGAGGAAAGCCACCATCCCTATTTTCTTTGACATGATGCAATGCGAACATCATTTCACCACCAATCATACATTCCAGAAG	gtg
GRZ22	Zebra	p	3	>GRZ22_3_Zebrap		--P--Q--K--M--K--F--I--P--A--M--V--G--P--I--L--E--A--T--L--V--P--E--P--E--L--R--K--A--T--I--P--I--F--F--D--M--M--Q--C--E--H--H--F--T--T--N--H--T--F--Q--K--
GRZ22	Human	nt	4	>GRZ22_4_Human	cag	TTTGAGAATGAGCTGATCACAAAGCTGGACCAGGAGGTAGAAGGGGGCAGAGGAGACGAACAATACAAGGTTCTTCTGGAAAAACT	gtg
GRZ22	Human	p	4	>GRZ22_4_Humanp		F--E--N--E--L--I--T--K--L--D--Q--E--V--E--G--G--R--G--D--E--Q--Y--K--V--L--L--E--K----
GRZ22	Medaka	nt	4	>GRZ22_4_Medaka	cag	TTTGAGAATGAATTAATCATGAAATTAGATCAAGAGGTGGAAGGAGGCCGAGGAGATGAGCAGTACAAAGTCCTGCTGGAGAAAAC	gta
GRZ22	Medaka	p	4	>GRZ22_4_Medakap		F--E--N--E--L--I--M--K--L--D--Q--E--V--E--G--G--R--G--D--E--Q--Y--K--V--L--L--E--K----
GRZ22	Notho	nt	4	>GRZ22_4_Notho	cag	TTTGAAAATGAACTGATTAAAAAATTGGATCAAGAGGTAGAAGGAGGCCGAGGAGATGAGCAGTACAAAGTCCTTCTGGAAAAAAC	gta
GRZ22	Notho	p	4	>GRZ22_4_Nothop		F--E--N--E--L--I--K--K--L--D--Q--E--V--E--G--G--R--G--D--E--Q--Y--K--V--L--L--E--K--
GRZ22	Stickle	nt	4	>GRZ22_4_Stickle	cag	TTTGAGAACGAACTGATAACCAAATTGGACCAGGAGGTGGAAGGAGGCCGAGGGGATGAGCAGTACAAAGTCTTGCTGGAGAAAAC	gtg
GRZ22	Stickle	p	4	>GRZ22_4_Sticklep		F--E--N--E--L--I--T--K--L--D--Q--E--V--E--G--G--R--G--D--E--Q--Y--K--V--L--L--E--K----
GRZ22	Tetra	nt	4	>GRZ22_4_Tetra	cag	TTTGAGAACGAGCTGATAACCAAGCTGGACCAGGAGGTGGAGGGAGGCCGCGGGGACGAGCAGTACAAAGTCCTGCTGGAGAAAAC	gtg
GRZ22	Tetra	p	4	>GRZ22_4_Tetrap		F--E--N--E--L--I--T--K--L--D--Q--E--V--E--G--G--R--G--D--E--Q--Y--K--V--L--L--E--K----
GRZ22	Zebra	nt	4	>GRZ22_4_Zebra	cag	TTTGAGAACGAGCTGATCACTAAACTGGACCAGGAGGTCGAAGGAGGCCGGGGTGATGAACAATACAAGATTTTGCTGGAGAAAAC	gta
GRZ22	Zebra	p	4	>GRZ22_4_Zebrap		F--E--N--E--L--I--T--K--L--D--Q--E--V--E--G--G--R--G--D--E--Q--Y--K--I--L--L--E--K----
GRZ24	Human	nt	1	>GRZ24_1_Human	cag	GCTGCCCAAATTGTATCTTTGTGAATTTTGTCTAAAATATATGAAAAGTAGAACTATTCTGCAGCAGCACATGAAGAAATGTGGTTGGTTCCATCCTCCTGCCAATGAGATTTACAGAAAGAATAATATTTCTGTCTTTGAG	gta
GRZ24	Human	p	1	>GRZ24_1_Humanp		-L--P--K--L--Y--L--C--E--F--C--L--K--Y--M--K--S--R--T--I--L--Q--Q--H--M--K--K--C--G--W--F--H--P--P--A--N--E--I--Y--R--K--N--N--I--S--V--F--E--
GRZ24	Medaka	nt	1	>GRZ24_1_Medaka	tag	ACTTCCAAAGCTGTACTTGTGCGAGTTCTGCCTGCGCTACATGAAGAGTCGCAGCATCCTCTACCAGCACATGAAGAAGTGCAGCTGGTTCCACCCTCCTGCCAATGAGATCTACAGGAAAGACGACGTCTCCGTGTTTGAG	gtg
GRZ24	Medaka	p	1	>GRZ24_1_Medakap		-L--P--K--L--Y--L--C--E--F--C--L--R--Y--M--K--S--R--S--I--L--Y--Q--H--M--K--K--C--S--W--F--H--P--P--A--N--E--I--Y--R--K--D--D--V--S--V--F--E--
GRZ24	Notho	nt	1	>GRZ24_1_Notho_rc	cag	ACTACCGAAGCTCTACCTGTGTGAGTTCTGCCTGCGCTACATGAAGAGTCGCAGCATTCTCTACCAGCACATGAAGAAGTGCAGCTGGTTCCACCCTCCAGCCAATGAGATTTACAGGAAGGACGACGTGTCTGTGTTTGAG	gtg
GRZ24	Notho	p	1	>GRZ24_1_Notho_rc_p		-L--P--K--L--Y--L--C--E--F--C--L--R--Y--M--K--S--R--S--I--L--Y--Q--H--M--K--K--C--S--W--F--H--P--P--A--N--E--I--Y--R--K--D--D--V--S--V--F--E--
GRZ24	Stickle	nt	1	>GRZ24_1_Stickle	cag	ACTACCCAAGCTCTACTTGTGTGAGTTCTGCCTTCGCTACATGAAGAGCCGCAGCATCCTCTACCAGCACATGAAGAAGTGCAACTGGTTCCACCCCCCTGCTAACGAGATCTACAGGAAGGAAGATGTCTCCGTTTACGAG	gtg
GRZ24	Stickle	p	1	>GRZ24_1_Sticklep		-L--P--K--L--Y--L--C--E--F--C--L--R--Y--M--K--S--R--S--I--L--Y--Q--H--M--K--K--C--N--W--F--H--P--P--A--N--E--I--Y--R--K--E--D--V--S--V--Y--E--
GRZ24	Tetra	nt	1	>GRZ24_1_Tetra	cag	ACTTCCGAAGCTCTACCTGTGTGAGTTTTGTCTCCGGTACATGAAGAGCCGCAGCATCCTCTACCAGCACATGAAGAAGTGCAGCTGGTTTCACCCGCCGGCCAACGAGATCTACCGGAAAGACGACGTTTCCGTGTTTGAG	gtg
GRZ24	Tetra	p	1	>GRZ24_1_Tetrap		-L--P--K--L--Y--L--C--E--F--C--L--R--Y--M--K--S--R--S--I--L--Y--Q--H--M--K--K--C--S--W--F--H--P--P--A--N--E--I--Y--R--K--D--D--V--S--V--F--E--
GRZ24	Zebra	nt	1	>GRZ24_1_Zebra	cag	GCTCCCTAAGCTCTACCTCTGCGAGTTCTGTCTGCGCTACATGAAGAGCCGCAGTATTCTCTACCAGCACATGCGAAAGTGTAACTGGTTCCACCCGCCTGCCAACGAGATCTACAGGAAGGACGACGTGTCCGTGTTTGAG	gtg
GRZ24	Zebra	p	1	>GRZ24_1_Zebrap		-L--P--K--L--Y--L--C--E--F--C--L--R--Y--M--K--S--R--S--I--L--Y--Q--H--M--R--K--C--N--W--F--H--P--P--A--N--E--I--Y--R--K--D--D--V--S--V--F--E--
GRZ24	Human	nt	2	>GRZ24_2_Human	tag	GTTGATGGGAATGTGAGTACCATTTATTGTCAAAACCTGTGTCTTTTGGCAAAGTTGTTTCTTGACCACAAAACCCTCTATTACGATGTGGAGCCATTTCTTTTTTATGTACTAACACAGAATGATGTCAAGGGCTGCCACCTTGTTGGCTACTTTTCTAAG	gta
GRZ24	Human	p	2	>GRZ24_2_Humanp		V--D--G--N--V--S--T--I--Y--C--Q--N--L--C--L--L--A--K--L--F--L--D--H--K--T--L--Y--Y--D--V--E--P--F--L--F--Y--V--L--T--Q--N--D--V--K--G--C--H--L--V--G--Y--F--S--K--
GRZ24	Medaka	nt	2	>GRZ24_2_Medaka	tag	GTGGACGGAAATGTGAGCACAATCTACTGTCAGAACCTGTGCCTGTTGGCCAAGCTGTTCCTGGACCACAAGACCCTGTACTACGACGTGGAGCCGTTCCTTTTCTACGTCCTCACGCAGAACGACAGCAAGGGCTGCCATCTTGTGGGCTACTTCTCCAAG	gta
GRZ24	Medaka	p	2	>GRZ24_2_Medakap		V--D--G--N--V--S--T--I--Y--C--Q--N--L--C--L--L--A--K--L--F--L--D--H--K--T--L--Y--Y--D--V--E--P--F--L--F--Y--V--L--T--Q--N--D--S--K--G--C--H--L--V--G--Y--F--S--K--
GRZ24	Notho	nt	2	>GRZ24_2_Notho_rc	cag	GTGGATGGAAATGTGAGCACAATATACTGTCAGAATCTGTGCTTGTTGGCTAAGCTGTTTCTAGACCACAAGACTCTCTACTACGACGTGGAGCCCTTCCTTTTCTACGTCCTGACCCAGAATGACAGCAAAGGCTGCCACCTAGTTGGCTACTTCTCTAAG	gta
GRZ24	Notho	p	2	>GRZ24_2_Notho_rc_p		V--D--G--N--V--S--T--I--Y--C--Q--N--L--C--L--L--A--K--L--F--L--D--H--K--T--L--Y--Y--D--V--E--P--F--L--F--Y--V--L--T--Q--N--D--S--K--G--C--H--L--V--G--Y--F--S--K--
GRZ24	Stickle	nt	2	>GRZ24_2_Stickle	cag	GTGGACGGGAACGTGAGCACTATCTACTGTCAGAACCTGTGTCTGCTGGCCAAGCTGTTCCTGGACCACAAGACCCTCTACTATGACGTGGAGCCCTTCCTTTTCTACGTCCTGACCCAGAACGACAACAAAGGGTGCCACCTTGTTGGCTACTTCTCCAAG	gta
GRZ24	Stickle	p	2	>GRZ24_2_Sticklep		V--D--G--N--V--S--T--I--Y--C--Q--N--L--C--L--L--A--K--L--F--L--D--H--K--T--L--Y--Y--D--V--E--P--F--L--F--Y--V--L--T--Q--N--D--N--K--G--C--H--L--V--G--Y--F--S--K--
GRZ24	Tetra	nt	2	>GRZ24_2_Tetra	cag	GTTGATGGGAACGTGAGCACAATCTACTGTCAGAACCTGTGTCTGCTGGCCAAGCTCTTCCTGGACCACAAGACTCTCTACTACGACGTGGAGCCCTTCCTTTTCTACGTCCTCACCCAGAACGACAGCAAAGGTTGCCATCTTGTCGGCTACTTCTCCAAG	gta
GRZ24	Tetra	p	2	>GRZ24_2_Tetrap		V--D--G--N--V--S--T--I--Y--C--Q--N--L--C--L--L--A--K--L--F--L--D--H--K--T--L--Y--Y--D--V--E--P--F--L--F--Y--V--L--T--Q--N--D--S--K--G--C--H--L--V--G--Y--F--S--K--
GRZ24	Zebra	nt	2	>GRZ24_2_Zebra	cag	GTGGATGGAAATGTCAGCACAATATACTGTCAGAATCTGTGTCTGCTTGCCAAGCTCTTCCTGGACCATAAGACGCTATACTATGATGTGGAGCCCTTCCTTTTCTACGTACTCACACAGAACGACAATAAAGGCTGCCATCTCGTGGGATACTTCTCAAAG	gta
GRZ24	Zebra	p	2	>GRZ24_2_Zebrap		V--D--G--N--V--S--T--I--Y--C--Q--N--L--C--L--L--A--K--L--F--L--D--H--K--T--L--Y--Y--D--V--E--P--F--L--F--Y--V--L--T--Q--N--D--N--K--G--C--H--L--V--G--Y--F--S--K--
GRZ27	Human	nt	1	>GRZ27_1_Human	cag	GAAGTTGGAAATCTGTATGACATGTTCCACACTCGCAACTCTTTACACCGTAGAGCTTATCAACACAAAGTTGGCAACATTATTGATACAAT	gta
GRZ27	Human	p	1	>GRZ27_1_Humanp		E--V--G--N--L--Y--D--M--F--H--T--R--N--S--L--H--R--R--A--Y--Q--H--K--V--G--N--I--I--D--T----
GRZ27	Medaka	nt	1	>GRZ27_1_Medaka	cag	GAAGTTGGAAATCTGTATGACATGTTCCACACCAGAAACTGTCTGCACAGACGAGCTTACCAGCACAAAGTGTGCAATATCATTGAGACCAT	gtg
GRZ27	Medaka	p	1	>GRZ27_1_Medakap		E--V--G--N--L--Y--D--M--F--H--T--R--N--C--L--H--R--R--A--Y--Q--H--K--V--C--N--I--I--E--T----
GRZ27	Notho	nt	1	>GRZ27_1_Notho	cag	GAAGTGGGAAATCTGTATGACATGTTTCACACCAGAAACTGTCTGCACAGAAGAGCCTACCAGCACAAAGTGGGCAACATCATAGAGgtcat	gta
GRZ27	Notho	p	1	>GRZ27_1_Nothop		E--V--G--N--L--Y--D--M--F--H--T--R--N--C--L--H--R--R--A--Y--Q--H--K--V--G--N--I--I--E--V--
GRZ27	Stickle	nt	1	>GRZ27_1_Stickle	cag	GAAGTGGAGGATTTGTACGACATGTTCTACACAAGGATTTGTCTCCACCGGAGAGCCTACCAGCACAAAGCGGCCAACATCGTGGAGACTAT	gtg
GRZ27	Stickle	p	1	>GRZ27_1_Sticklep		E--V--E--D--L--Y--D--M--F--Y--T--R--I--C--L--H--R--R--A--Y--Q--H--K--A--A--N--I--V--E--T----
GRZ27	Tetra	nt	1	>GRZ27_1_Tetra	cag	GAAGTGGGAAACCTGTACGACATGTTCCACATGAGAAACTGCCTCCACAGACGAGCCTACCAGCACCCGGTGGGCAACATCATCGAGACCAT	gtg
GRZ27	Tetra	p	1	>GRZ27_1_Tetrap		E--V--G--N--L--Y--D--M--F--H--M--R--N--C--L--H--R--R--A--Y--Q--H--P--V--G--N--I--I--E--T----
GRZ27	Zebra	nt	1	>GRZ27_1_Zebra	cag	GAAGTTGGCAATCTGTATGACATGTTCCACACCCGCAACTGTCTGCATCGCCGGGCGTATCAACACAAAGTGGGGAACATCATCGAGACCAT	gtg
GRZ27	Zebra	p	1	>GRZ27_1_Zebrap		E--V--G--N--L--Y--D--M--F--H--T--R--N--C--L--H--R--R--A--Y--Q--H--K--V--G--N--I--I--E--T----
GRZ27	Human	nt	2	>GRZ27_2_Human	tag	GATTACAGATGCTTTCCTCAAAGCAGATGACTACATAGAGATTACAGGTGCTGGAGGAAAAAAGTATCGCATTTCTACAGCAATTGACGACATGGAAGCCTATACTAAGCTGACAG	gta
GRZ27	Human	p	2	>GRZ27_2_Humanp		-I--T--D--A--F--L--K--A--D--D--Y--I--E--I--T--G--A--G--G--K--K--Y--R--I--S--T--A--I--D--D--M--E--A--Y--T--K--L--T---
GRZ27	Medaka	nt	2	>GRZ27_2_Medaka	cag	GATCACTGAGGCCTTTTTAAAAGCAGACCCATACATACAAATTGAAGGTACTGAGGGGAAGATGTTCACTCTCTCCACAGCTATTGATGACATGGTGGCCTACACCAAACTAACAG	gtg
GRZ27	Medaka	p	2	>GRZ27_2_Medakap		-I--T--E--A--F--L--K--A--D--P--Y--I--Q--I--E--G--T--E--G--K--M--F--T--L--S--T--A--I--D--D--M--V--A--Y--T--K--L--T---
GRZ27	Notho	nt	2	>GRZ27_2_Notho	cag	GGTCACGGAGGCCTTTTTAAAAGCAGATCCACACATTCAGATTGAAGGTTCGAATGGGAAGATGTTTACCATCTCCACAGCTGTAGAAGACATGGTGGCCTACACCAAGCTGACTG	gtc
GRZ27	Notho	p	2	>GRZ27_2_Nothop		-V--T--E--A--F--L--K--A--D--P--H--I--Q--I--E--G--S--N--G--K--M--F--T--I--S--T--A--V--E--D--M--V--A--Y--T--K--L--T--
GRZ27	Stickle	nt	2	>GRZ27_2_Stickle	cag	GATCACTGAGGCCTTTTTGAAAGCAGACGAGTTCATCAGGTTTAAAGGCTCTGGAGGGCAGAAGTTCAAGCTCTCCGATACCATCAATGACATGGAGGCCTACACCAAGGTGACCG	gtg
GRZ27	Stickle	p	2	>GRZ27_2_Sticklep		-I--T--E--A--F--L--K--A--D--E--F--I--R--F--K--G--S--G--G--Q--K--F--K--L--S--D--T--I--N--D--M--E--A--Y--T--K--V--T---
GRZ27	Tetra	nt	2	>GRZ27_2_Tetra	cag	GATCACCGAGGCCTTTTTGAAAGCGGACAAGCACATCCAGATTAAAGGATCCGGAGGGAAGACGTGCAGCTTGTCCACAGCCATAGACGACATGGAAGCCTACACCAAGCTGACAG	gtt
GRZ27	Tetra	p	2	>GRZ27_2_Tetrap		-I--T--E--A--F--L--K--A--D--K--H--I--Q--I--K--G--S--G--G--K--T--C--S--L--S--T--A--I--D--D--M--E--A--Y--T--K--L--T---
GRZ27	Zebra	nt	2	>GRZ27_2_Zebra	cag	GATAACAGAGGCGTTTTTAAAGGCTGATCCTCATATCCAGATCCAGGGCTCTTCTGGCAGGATCTTCACCATTTCTTCAGCTATAGAAGACATGGAGGCCTACAGCAAACTCACAG	gta
GRZ27	Zebra	p	2	>GRZ27_2_Zebrap		-I--T--E--A--F--L--K--A--D--P--H--I--Q--I--Q--G--S--S--G--R--I--F--T--I--S--S--A--I--E--D--M--E--A--Y--S--K--L--T---
GRZ28	Human	nt	1	>GRZ28_1_Human	cag	GGCTGGTTCGCAGGCCGGAACCTGGCCGTGTCTCAAGTAACCACCAAGTACGTGCTGTGGGTGGACGACGACTTCGTCTTCACGGCGCGGACGCGGCTGGAGAGGCTTGTGGACGTGCTGGAGCGGACGCCGCTGGACCTG	gta
GRZ28	Human	p	1	>GRZ28_1_Humanp		G--W--F--A--G--R--N--L--A--V--S--Q--V--T--T--K--Y--V--L--W--V--D--D--D--F--V--F--T--A--R--T--R--L--E--R--L--V--D--V--L--E--R--T--P--L--D--L--
GRZ28	Medaka	nt	1	>GRZ28_1_Medaka	cag	GGCTGGTTTGCAGGGAGAAATCTGGCAGTGTCTCAAGTGACTACCAAGTATGTGCTATGGGTGGATGATGATTTCATCTTTACTGCCAACACTAAGTTGGAAAAGATGGTTGACATCCTGGAGAGGACCACTCTGGACCTG	gtg
GRZ28	Medaka	p	1	>GRZ28_1_Medakap		G--W--F--A--G--R--N--L--A--V--S--Q--V--T--T--K--Y--V--L--W--V--D--D--D--F--I--F--T--A--N--T--K--L--E--K--M--V--D--I--L--E--R--T--T--L--D--L--
GRZ28	Notho	nt	1	>GRZ28_1_Notho_rc	...	__________________________________________________________GGGTGGACGATGACTTCATCTTCACAGCCAATACCAGGCTGGAGAAGCTTGTGGATGTTTTAGAAAAGACCACTCTGGATCTG	gta
GRZ28	Notho	p	1	>GRZ28_1_Notho_rc_p		____________________________________________________________V--D--D--D--F--I--F--T--A--N--T--R--L--E--K--L--V--D--V--L--E--K--T--T--L--D--L--
GRZ28	Stickle	nt	1	>GRZ28_1_Stickle	cag	GGTTGGTTTGCAGGAAGAAACCTGGCAGTGTCGCAAGTGACAACCAAGTATGTGCTCTGGGTGGATGATGACTTCCTCTTTACTGCAAACACCAAGGTGGAGACCATGGTAGACATCTTAGAAAAGACCACGCTGGATCTG	gtg
GRZ28	Stickle	p	1	>GRZ28_1_Sticklep		G--W--F--A--G--R--N--L--A--V--S--Q--V--T--T--K--Y--V--L--W--V--D--D--D--F--L--F--T--A--N--T--K--V--E--T--M--V--D--I--L--E--K--T--T--L--D--L--
GRZ28	Tetra	nt	1	>GRZ28_1_Tetra	cag	GGCTGGTTTGCAGGGAGGAACCTGGCCGTGTCTCAGGTGGTCACGAAGTACGTGCTCTGGGTGGACGACGATTTCATCTTCACCGAAAACACCAAGCTGGAGAAGATGGTGGATATCCTGGAGAAGACCACTCTGGATCTG	gtg
GRZ28	Tetra	p	1	>GRZ28_1_Tetrap		G--W--F--A--G--R--N--L--A--V--S--Q--V--V--T--K--Y--V--L--W--V--D--D--D--F--I--F--T--E--N--T--K--L--E--K--M--V--D--I--L--E--K--T--T--L--D--L--
GRZ28	Zebra	nt	1	>GRZ28_1_Zebra	cag	GGCTGGTTTGCTGGTCGTAACTTGGCAATCTCCCAAGTAACTACCAAATACGTGCTTTGGGTGGATGATGACTTTATTTTCACCTCAAACACCAAACTGGAAAAAATGGTGGATCTTTTGGAGAAAACCACTTTGGACCTG	gtg
GRZ28	Zebra	p	1	>GRZ28_1_Zebrap		G--W--F--A--G--R--N--L--A--I--S--Q--V--T--T--K--Y--V--L--W--V--D--D--D--F--I--F--T--S--N--T--K--L--E--K--M--V--D--L--L--E--K--T--T--L--D--L--
GRZ28	Human	nt	2	>GRZ28_2_Human	cag	GTGGGGGGCGCGGTGCGCGAGATCTCCGGCTTTGCCACCACTTATCGGCAGCTGCTGAGCGTGGAGCCCGGCGCCCCAGGCCTCGGGAACTGCCTCCGGCAAAGGCGCGGCTTCCACCACGAGCTCGTCGGCTTCCCAGGCTGCGTGGTCACCGACGGCGTGGTTAACTTCTTCCTGGCGCGGACTGACAAGGTGCGCGAGGTCGGTTTCGACCCCCGCCTCAGCCGCGTGGCTCATCTGG	gtg
GRZ28	Human	p	2	>GRZ28_2_Humanp		V--G--G--A--V--R--E--I--S--G--F--A--T--T--Y--R--Q--L--L--S--V--E--P--G--A--P--G--L--G--N--C--L--R--Q--R--R--G--F--H--H--E--L--V--G--F--P--G--C--V--V--T--D--G--V--V--N--F--F--L--A--R--T--D--K--V--R--E--V--G--F--D--P--R--L--S--R--V--A--H--L---
GRZ28	Medaka	nt	2	>GRZ28_2_Medaka	cag	GTTGGCGGCGCCGTGAGGGAGGTAACTGGATACTCTGCCACATTCCGACACACCATTTCAGTTGACGAAGGAGGACCTGAGGGTGACTGTTTGCACATACGTCTTGGATACCATCATGTCATTGAGGGATTTCCCAACTGTGTGGTCGCAGATGCCGTCATCAACTTCTTCATGGGACGGACAGACAAAATACTGCAGGTTGGCTTTGACCCCCGGCTGTCACGAAGAGGCCACTTAG	gta
GRZ28	Medaka	p	2	>GRZ28_2_Medakap		V--G--G--A--V--R--E--V--T--G--Y--S--A--T--F--R--H--T--I--S--V--D--E--G--G--P--E--G--D--C--L--H--I--R--L--G--Y--H--H--V--I--E--G--F--P--N--C--V--V--A--D--A--V--I--N--F--F--M--G--R--T--D--K--I--L--Q--V--G--F--D--P--R--L--S--R--R--G--H--L---
GRZ28	Notho	nt	2	>GRZ28_2_Notho_rc	tag	GTTGGGGGTGCAGTACGGGAAGCTACGGGGTACACCGCGACCTACCGACAGACCATCTCCATTGAGCTAGGAGAGGAGGACGGTGACTGTTTGCACATGAGGAGAGGGTTTCATCACGTCATTGAGGGATTCCCAAACTGTGTCGTGACAGACGGAGTCATTAATTTCTTCTTAGCTCGCACTGATAAAGTCCAGCAGGTGGGCTTTGACCCTCGTCTGGCCAGGGTGGCCCACCTGG	gtg
GRZ28	Notho	p	2	>GRZ28_2_Notho_rc_p		V--G--G--A--V--R--E--A--T--G--Y--T--A--T--Y--R--Q--T--I--S--I--E--L--G--E--E--D--G--D--C--L--H--M--R--R--G--F--H--H--V--I--E--G--F--P--N--C--V--V--T--D--G--V--I--N--F--F--L--A--R--T--D--K--V--Q--Q--V--G--F--D--P--R--L--A--R--V--A--H--L--
GRZ28	Stickle	nt	2	>GRZ28_2_Stickle	cag	GTTGGTGGCGCAGTGAGAGAGGTGACGGGCTACACTGCAACTTATCGCCACACCATTTCGGTGGAAGACGGGGGAGAGGAGGGCGACTGTTTACACATTAGAGACGGCTACCACCACGTCATCGAGGGATTTCCCAACTGCGTGGTAGCGGACGCCGTCATCAACTTCTTCCTAGGGAGGACGGACAAGGTGCAGCAGGCGGGGTTCAACCCCCGCCTGGCCCGGCACGGTCATCTAG	gtg
GRZ28	Stickle	p	2	>GRZ28_2_Sticklep		V--G--G--A--V--R--E--V--T--G--Y--T--A--T--Y--R--H--T--I--S--V--E--D--G--G--E--E--G--D--C--L--H--I--R--D--G--Y--H--H--V--I--E--G--F--P--N--C--V--V--A--D--A--V--I--N--F--F--L--G--R--T--D--K--V--Q--Q--A--G--F--N--P--R--L--A--R--H--G--H--L---
GRZ28	Tetra	nt	2	>GRZ28_2_Tetra	cag	GTTAGCGGTGCAGTCAGGGAGGTGACGGGTTACACGGCAACATTTCGACACACAATCTCTGTGGAAGGAGGGGGAGAGGAGGGCGACTGTTTGCACATCAGAAATGGCTACCACCACATCATCGAGGGCTTTCCCAGCTGCGTGGTGGCCGACGCTGTCATTAACTTCTTCATGGGGAGGACAGACATGGTGCGTCAGGTGGGCTTCGACCCCGTTCTGGCACGCGGCGGTCACTTAG	gtg
GRZ28	Tetra	p	2	>GRZ28_2_Tetrap		V--S--G--A--V--R--E--V--T--G--Y--T--A--T--F--R--H--T--I--S--V--E--G--G--G--E--E--G--D--C--L--H--I--R--N--G--Y--H--H--I--I--E--G--F--P--S--C--V--V--A--D--A--V--I--N--F--F--M--G--R--T--D--M--V--R--Q--V--G--F--D--P--V--L--A--R--G--G--H--L---
GRZ28	Zebra	nt	2	>GRZ28_2_Zebra	tag	GTGGGAGGGGCAGTCAGAGAAGTGACAGGATACACTGCCACCTATCGACACATGCTCTCCACAGACGCTGGTGATGAAGAGGGAGACTGCCTACACATTAGGACAGGATTCCACCATGTCATTGAAGGATTTCCCAATTGTGTGGTTACAGATGCAGTCATTAATTTCTTTATGGCTCGCACAGAAAAGATACAACAAGTGGGCTTCGACCCGAGGCTGGCTCGGGTTGGTCATTTAG	gta
GRZ28	Zebra	p	2	>GRZ28_2_Zebrap		V--G--G--A--V--R--E--V--T--G--Y--T--A--T--Y--R--H--M--L--S--T--D--A--G--D--E--E--G--D--C--L--H--I--R--T--G--F--H--H--V--I--E--G--F--P--N--C--V--V--T--D--A--V--I--N--F--F--M--A--R--T--E--K--I--Q--Q--V--G--F--D--P--R--L--A--R--V--G--H--L---
GRZ29	Human	nt	1	>GRZ29_0_Human	tag	ACAAGAAATCGCTTTGAAGGCACTAGATCAGAAGTGGAATCACTGATGAAAAAGATGAAGGAGAATCCCCTTGAGCACAAGACCATCAGTCCCTACACCATGGAGGGATACCTCTACGTGCAGGAGAAAC	gtg
GRZ29	Human	p	1	>GRZ29_0_Humanp		T--R--N--R--F--E--G--T--R--S--E--V--E--S--L--M--K--K--M--K--E--N--P--L--E--H--K--T--I--S--P--Y--T--M--E--G--Y--L--Y--V--Q--E--K---
GRZ29	Medaka	nt	1	>GRZ29_0_Medaka	cag	ACGAGGAACCGCTTTGAGAGCACACGCTCCGAGGTAGAAAGTCTGATGAGGAAGATGAAGGAGAATCCCCATGAACACAAGAGCATCAGCCAGCACCTCATGGAGGGATACCTGTTTGTCCTGGAGAAGC	gta
GRZ29	Medaka	p	1	>GRZ29_0_Medakap		T--R--N--R--F--E--S--T--R--S--E--V--E--S--L--M--R--K--M--K--E--N--P--H--E--H--K--S--I--S--Q--H--L--M--E--G--Y--L--F--V--L--E--K---
GRZ29	Notho	nt	1	>GRZ29_0_Notho_rc	cag	ACGAGGAACCGTTTCGAGAGCACACGGTCTGAAGTGGAGAGTCTGATGAGGAAGATGAAGGAGAATCCACATGAGCACAAGAGTGTGAGCCAGCACACCATGGAGGGCTACCTGTTTGTTCTGGAGAAAC	gtg
GRZ29	Notho	p	1	>GRZ29_0_Notho_rc_p		T--R--N--R--F--E--S--T--R--S--E--V--E--S--L--M--R--K--M--K--E--N--P--H--E--H--K--S--V--S--Q--H--T--M--E--G--Y--L--F--V--L--E--K--
GRZ29	Stickle	nt	1	>GRZ29_0_Stickle	cag	ACGAGGAACCGCTTCGAGAGCACGCGGTCGGAGGTGGAGAGCCTCATGAGGAAGATGAAGGAGAATCCACATGAACACAAGAGTGTCAGCCAGCACACCATGGAGGGATACCTGTTTGTGCAGGAGAAGC	gtg
GRZ29	Stickle	p	1	>GRZ29_0_Sticklep		T--R--N--R--F--E--S--T--R--S--E--V--E--S--L--M--R--K--M--K--E--N--P--H--E--H--K--S--V--S--Q--H--T--M--E--G--Y--L--F--V--Q--E--K---
GRZ29	Tetra	nt	1	>GRZ29_0_Tetra	cag	ACGAGGAACCGCTTTGAGAGCACGCGCTCGGAGGTGGAGTCTCTGATGAGGAAGATGAAGGAGAACCCGCATGAACACAAGAGCGTCAGCCATCACACCATGGAGGGGTACCTGTTTGTGCAGGAGAAGC	gta
GRZ29	Tetra	p	1	>GRZ29_0_Tetrap		T--R--N--R--F--E--S--T--R--S--E--V--E--S--L--M--R--K--M--K--E--N--P--H--E--H--K--S--V--S--H--H--T--M--E--G--Y--L--F--V--Q--E--K---
GRZ29	Zebra	nt	1	>GRZ29_0_Zebra	aag	ACGAGAAATAACTTTGAGAGCACAAGACAGGAAGTGGAGAATCTGATGAGAAGGATAAGATCAGCAGAGCAGGACTTTAAAGCTCCGGGACAGTGGACGATGGAGGGCTTTCTCTATGTACAGGAGAAAC	gtg
GRZ29	Zebra	p	1	>GRZ29_0_Zebrap		T--R--N--N--F--E--S--T--R--Q--E--V--E--N--L--M--R--R--I--R--S--A--E--Q--D--F--K--A--P--G--Q--W--T--M--E--G--F--L--Y--V--Q--E--K---
GRZ31	Human	nt	1	>GRZ31_1_Human	cag	GCTCCATCGCCTACCTCTTCTTCACCAACCGGCACGAGGTCAGGAAGATGACGCTGGACCGGAGCGAGTACACCAGCCTCATCCCCAACCTGAGGAACGTGGTCGCTCTGGACACGGAGGTGGCCAGCAATAGAATCTACTGGTCTGACCTGTCCCAGAGAATGATCTGCAG	gtg
GRZ31	Human	p	1	>GRZ31_1_Humanp		--S--I--A--Y--L--F--F--T--N--R--H--E--V--R--K--M--T--L--D--R--S--E--Y--T--S--L--I--P--N--L--R--N--V--V--A--L--D--T--E--V--A--S--N--R--I--Y--W--S--D--L--S--Q--R--M--I--C----
GRZ31	Medaka	nt	1	>GRZ31_1_Medaka	NNN	NNNNNNTAGCCTACCTCTTCTTCCCAAXTCGTCATGAAGTGAGAAAGATGACTCTTGACAAAAGCGAGTACACTCGAGTAATTCCCCGCCTAAAGAATGTGGTGGCGCTGGACATTGACGTAGCCACTAAAGAGATCTACTGGTCAGACATTTCTCTGAAGAAAATCTACAG	gtg
GRZ31	Medaka	p	1	>GRZ31_1_Medakap		--X--X--A--Y--L--F--F--P--X--R--H--E--V--R--K--M--T--L--D--K--S--E--Y--T--R--V--I--P--R--L--K--N--V--V--A--L--D--I--D--V--A--T--K--E--I--Y--W--S--D--I--S--L--K--K--I--Y----
GRZ31	Notho	nt	1	>GRZ31_1_Notho_rc	tag	GTACGATAGCTTACCTTTTCTTCACCAACCGCCATGAAGTCAGAAAGATGACTTTGGACAAAAGGGAGTACACAAGAGTAATACCCCGTCTAAAGAACGCTGTGGCTCTCGACATGAATATGGCTACAAAGGAGATCTACTGGTCAGACCTTTCCCAGAAGAAAATCTACAG	gtg
GRZ31	Notho	p	1	>GRZ31_1_Notho_rc_p		--T--I--A--Y--L--F--F--T--N--R--H--E--V--R--K--M--T--L--D--K--R--E--Y--T--R--V--I--P--R--L--K--N--A--V--A--L--D--M--N--M--A--T--K--E--I--Y--W--S--D--L--S--Q--K--K--I--Y--
GRZ31	Stickle	nt	1	>GRZ31_1_Stickle	tag	GTACGATAGCCTACCTTTTCTTCACAAACCGCCATGAAGTCCGAAAGATGACTTTGGACAGAAGTGAATACACCAGAATAATTCCTCGTCTAAAGAACGTCGTGGCTATCGACATGAACATGGCCGCCAATGAGATCTACTGGTCAGACATCTCCCAGAAGAAGATCTACAG	gtg
GRZ31	Stickle	p	1	>GRZ31_1_Sticklep		--T--I--A--Y--L--F--F--T--N--R--H--E--V--R--K--M--T--L--D--R--S--E--Y--T--R--I--I--P--R--L--K--N--V--V--A--I--D--M--N--M--A--A--N--E--I--Y--W--S--D--I--S--Q--K--K--I--Y----
GRZ31	Tetra	nt	1	>GRZ31_1_Tetra	cag	GGGTTGTGCCGATGCTTTATTTCACAAATAAACACGAGGTGAGGAGGATGACGCTGGACCGCAGCGAGTATGTCCGTCTGATCCCTCAGCTGAAAAACGTGGTGGCTCTGGACATTGACATGCCAAACGGAAGAATCTTCTGGTCCGATCTCTTCCTGAAGAAAATCTTCAG	gtt
GRZ31	Tetra	p	1	>GRZ31_1_Tetrap		--V--V--P--M--L--Y--F--T--N--K--H--E--V--R--R--M--T--L--D--R--S--E--Y--V--R--L--I--P--Q--L--K--N--V--V--A--L--D--I--D--M--P--N--G--R--I--F--W--S--D--L--F--L--K--K--I--F----
GRZ31	Zebra	nt	1	>GRZ31_1_Zebra	cag	GAACTATCGCCTACCTATTTTTCACCAATCGCCATGAAGTAAGGAAGATGACTCTGGATCGCAGTGAATACATACGCGTCATCCCCCGCCTGAAGAACGTTGTTGCACTAGACATGAATATTGCTTCCAGAGATATCTACTGGTCGGATTTATCCCTGAAAAAAATATACAG	gta
GRZ31	Zebra	p	1	>GRZ31_1_Zebrap		--T--I--A--Y--L--F--F--T--N--R--H--E--V--R--K--M--T--L--D--R--S--E--Y--I--R--V--I--P--R--L--K--N--V--V--A--L--D--M--N--I--A--S--R--D--I--Y--W--S--D--L--S--L--K--K--I--Y----
GRZ31	Human	nt	2	>GRZ31_2_Human	cag	CACCCAGCTTGACAGAGCCCACGGCGTCTCTTCCTATGACACCGTCATCAGCAGAGACATCCAGGCCCCCGACGGGCTGGCTGTGGACTGGATCCACAGCAACATCTACTGGACCGACTCTGTCCTGGGCACTGTCTCTGTTGCGGATACCAAGGGCGTGAAGAGGAAAACGTTATTCAGGGAGAACGGCTCCAAGCCAAGGGCCATCGTGGTGGATCCTGTTCATGG	gtg
GRZ31	Human	p	2	>GRZ31_2_Humanp		-T--Q--L--D--R--A--H--G--V--S--S--Y--D--T--V--I--S--R--D--I--Q--A--P--D--G--L--A--V--D--W--I--H--S--N--I--Y--W--T--D--S--V--L--G--T--V--S--V--A--D--T--K--G--V--K--R--K--T--L--F--R--E--N--G--S--K--P--R--A--I--V--V--D--P--V--H----
GRZ31	Medaka	nt	2	>GRZ31_2_Medaka	aag	AACAAACATAGACTCAGCTGACGACTCGACTCTGCACCAAACCGTTATCGACAGCGACGTTGATGCCCCTGAAGGAATCGCCTACGACTGGGTCCATAAAAACCTCTATTGGACCGACAGTATTCGTAGCACTATCTCTGTGGCAACCGCTGATGGCAGCCATCGCAAAACTCTCTTCCACCAAGGCTTGTCGAAGCCTCGGGCGATAGTGGTCGACCCCCATAGCAA	gtg
GRZ31	Medaka	p	2	>GRZ31_2_Medakap		-T--N--I--D--S--A--D--D--S--T--L--H--Q--T--V--I--D--S--D--V--D--A--P--E--G--I--A--Y--D--W--V--H--K--N--L--Y--W--T--D--S--I--R--S--T--I--S--V--A--T--A--D--G--S--H--R--K--T--L--F--H--Q--G--L--S--K--P--R--A--I--V--V--D--P--H--S----
GRZ31	Notho	nt	2	>GRZ31_2_Notho_rc	cag	AACTCCAATGGGCTTGGCTGAAAATTCTTCCCATCACCACGTAGTGATAGGGAATGACATTGAAGCTCCTGAAGGAATTGCCTTAGATTGGATCCATGGGAACCTGTACTGGACCGACAGCATTCGTAGGACAATCTCCGTGGTAACAGCTGATGGCAGCCACCGCAAAACTCTCTTCCACCAAAACCTATCGAAGCCTCGTGCCATTGTGGTTGACCCCCACAGGAA	gta
GRZ31	Notho	p	2	>GRZ31_2_Notho_rc_p		-T--P--M--G--L--A--E--N--S--S--H--H--H--V--V--I--G--N--D--I--E--A--P--E--G--I--A--L--D--W--I--H--G--N--L--Y--W--T--D--S--I--R--R--T--I--S--V--V--T--A--D--G--S--H--R--K--T--L--F--H--Q--N--L--S--K--P--R--A--I--V--V--D--P--H--R--
GRZ31	Stickle	nt	2	>GRZ31_2_Stickle	cag	AGCTCCAGTGGACTCGGCCGAAGACCCCGCTCATCACCGCGTGGTGATCGGGAGTGACGTTGACGCTCCCGAGGGCATCGCTTTCGACTGGATCCACGGTAACCTGTACTGGACCGACAGCATCCGCAGGACCATCTCCATGGTAACTGCTGACGGCAGCCGCCGCAAGACTCTCTTCGACCAAGACTTATCCAAACCTCGCGCTATTGTGCTCGACCCCCACAGCAA	gta
GRZ31	Stickle	p	2	>GRZ31_2_Sticklep		-A--P--V--D--S--A--E--D--P--A--H--H--R--V--V--I--G--S--D--V--D--A--P--E--G--I--A--F--D--W--I--H--G--N--L--Y--W--T--D--S--I--R--R--T--I--S--M--V--T--A--D--G--S--R--R--K--T--L--F--D--Q--D--L--S--K--P--R--A--I--V--L--D--P--H--S----
GRZ31	Tetra	nt	2	>GRZ31_2_Tetra	cag	CTCCAGGATAGACGTGGCTGGCAACTCCTCACACCACATCGCAGTCATTGAAAGTGGAATCGAGGCCCCCGAGGGTATTGCAGTGGATTGGATCCATGGCAACATCTACTGGACTGACAGCGCTTTGAAGACCGTCTCTGTGGCGGCAACAGACGGCAGCAGAAGAAAGACGCTGATCACCGAAAACCTGGAGAAGCCGCGAGCCATCGTGGTCGACCCCGTTAATAA	gta
GRZ31	Tetra	p	2	>GRZ31_2_Tetrap		-S--R--I--D--V--A--G--N--S--S--H--H--I--A--V--I--E--S--G--I--E--A--P--E--G--I--A--V--D--W--I--H--G--N--I--Y--W--T--D--S--A--L--K--T--V--S--V--A--A--T--D--G--S--R--R--K--T--L--I--T--E--N--L--E--K--P--R--A--I--V--V--D--P--V--N----
GRZ31	Zebra	nt	2	>GRZ31_2_Zebra	cag	AGCCCCAATGGATACAGCGGACAACTCATCCCAACACAGCATTGTGGTTGGCAGTGACTTAGATGCACCAGAAGGTATCGCAGTGGACTGGATCCATGGAAACATCTACTGGACGGACAGCATCAGGGGCGCCATCTCTGTGGCAACAGCTGACGGAAGCAGACGCAAGACGCTCTTCAAAGAGAACCTGGCCAAACCACGTGCCATTGTTGTCGACCCAATTAAAAA	gta
GRZ31	Zebra	p	2	>GRZ31_2_Zebrap		-A--P--M--D--T--A--D--N--S--S--Q--H--S--I--V--V--G--S--D--L--D--A--P--E--G--I--A--V--D--W--I--H--G--N--I--Y--W--T--D--S--I--R--G--A--I--S--V--A--T--A--D--G--S--R--R--K--T--L--F--K--E--N--L--A--K--P--R--A--I--V--V--D--P--I--K----
GRZ31	Human	nt	3	>GRZ31_3_Human	cag	CTTCATGTACTGGACTGACTGGGGAACTCCCGCCAAGATCAAGAAAGGGGGCCTGAATGGTGTGGACATCTACTCGCTGGTGACTGAAAACATTCAGTGGCCCAATGGCATCACCCTAG	gta
GRZ31	Human	p	3	>GRZ31_3_Humanp		-F--M--Y--W--T--D--W--G--T--P--A--K--I--K--K--G--G--L--N--G--V--D--I--Y--S--L--V--T--E--N--I--Q--W--P--N--G--I--T--L---
GRZ31	Medaka	nt	3	>GRZ31_3_Medaka	cag	CTTTCTTTATTGGACTGATTGGGGAAATCCAGCTAAGATCGAGAAGGGAGGTCTCAATGGAGGAGGCCGCTCCGCTCTGGTCACTGACAGCATTGTTTGGCCTAATGGCATCACTCTTG	gta
GRZ31	Medaka	p	3	>GRZ31_3_Medakap		-F--L--Y--W--T--D--W--G--N--P--A--K--I--E--K--G--G--L--N--G--G--G--R--S--A--L--V--T--D--S--I--V--W--P--N--G--I--T--L---
GRZ31	Notho	nt	3	>GRZ31_3_Notho_rc	cag	CTTCATTTTCTGGACTGATTGGGGAAGTCCAGCAAAGATTGAGAAGGGAGGTCTTAATGGAGTAGACCGCGTTTCTCTGGTCACCGAAAGCATCGAATGGCCTAAT_____________	...
GRZ31	Notho	p	3	>GRZ31_3_Notho_rc_p		-F--I--F--W--T--D--W--G--S--P--A--K--I--E--K--G--G--L--N--G--V--D--R--V--S--L--V--T--E--S--I--E--W--P--N-______________
GRZ31	Stickle	nt	3	>GRZ31_3_Stickle	cag	CTTTATTTATTGGACTGACTGGGGGAACGCCGCTAAGATTGAGATGGCAGGTCTTAACGGGGGAGACAGAACTGCTCTGGTCACTGACAACATCGAGTGGCCTAATGGAATTACACTTG	gta
GRZ31	Stickle	p	3	>GRZ31_3_Sticklep		-F--I--Y--W--T--D--W--G--N--A--A--K--I--E--M--A--G--L--N--G--G--D--R--T--A--L--V--T--D--N--I--E--W--P--N--G--I--T--L---
GRZ31	Tetra	nt	3	>GRZ31_3_Tetra	cag	CTTCATGTACTGGACAGACTGGGGCGAACAGGCCAAAATAGAGAAGTGTGGGTTGAATGGAGTGGATCGCTTCGCCTTGGTGACCGATAACATTGTGTGGCCAAATGGTATCACCCTCG	gta
GRZ31	Tetra	p	3	>GRZ31_3_Tetrap		-F--M--Y--W--T--D--W--G--E--Q--A--K--I--E--K--C--G--L--N--G--V--D--R--F--A--L--V--T--D--N--I--V--W--P--N--G--I--T--L---
GRZ31	Zebra	nt	3	>GRZ31_3_Zebra	tag	CTTCATGTTCTGGACCGATTGGGGCACACCAGCCAAGATCGAAAAAAGTGGTCTTAATGGAGTTGACCGGAGCACTCTAGTTGCGGACGACATTGTGTGGCCCAATGGAATAACCCTAG	gta
GRZ31	Zebra	p	3	>GRZ31_3_Zebrap		-F--M--F--W--T--D--W--G--T--P--A--K--I--E--K--S--G--L--N--G--V--D--R--S--T--L--V--A--D--D--I--V--W--P--N--G--I--T--L---
GRZ32	Human	nt	1	>GRZ32_1_Human	cag	ATCCATCATGGTGACTGGTTCAGTGGGAAGGCTGTGGGGCTGCTGGTGCTCCATCTAAGTGGCATGGTGCTCAACGCCTATGTGACCCAT	gtg
GRZ32	Human	p	1	>GRZ32_1_Humanp		I--H--H--G--D--W--F--S--G--K--A--V--G--L--L--V--L--H--L--S--G--M--V--L--N--A--Y--V--T--H--
GRZ32	Medaka	nt	1	>GRZ32_1_Medaka	cag	GCTCACCATGGGGACTGGTTCGGTGGAAAAGCCGTCGGCATGGCGGTCTTAAGCCTTGGCAACCTGACTGCGAATGTTTATGTTACCCAT	gta
GRZ32	Medaka	p	1	>GRZ32_1_Medakap		A--H--H--G--D--W--F--G--G--K--A--V--G--M--A--V--L--S--L--G--N--L--T--A--N--V--Y--V--T--H--
GRZ32	Notho	nt	1	>GRZ32_1_Notho_rc	tag	GCACACCATGGGGACTGGTTTGGAGGTAAAGCTGTTGGGATGGCGGTTGTAAACCTTGGTGGGCTGACTGCAAACATCTATGTTACACAT	gta
GRZ32	Notho	p	1	>GRZ32_1_Notho_rc_p		A--H--H--G--D--W--F--G--G--K--A--V--G--M--A--V--V--N--L--G--G--L--T--A--N--I--Y--V--T--H--
GRZ32	Stickle	nt	1	>GRZ32_1_Stickle	aag	GTTCAACACGGCGACTGGTTTGGAGGCAAAGCCGTCGGCATGGCGGTCTTGAAGTTGGGCGGCCTGACCGCCAACGTCTACGTGACTCAC	gta
GRZ32	Stickle	p	1	>GRZ32_1_Sticklep		V--Q--H--G--D--W--F--G--G--K--A--V--G--M--A--V--L--K--L--G--G--L--T--A--N--V--Y--V--T--H--
GRZ32	Tetra	nt	1	>GRZ32_1_Tetra	tag	GCTCACCATGGAGACTGGTTTGGAGGCAAAGCTGTCGGCCTGGCCGTCCTCAACATCGGCAGCTTGACTGCTAATGTTTATGTTACTCAT	gta
GRZ32	Tetra	p	1	>GRZ32_1_Tetrap		A--H--H--G--D--W--F--G--G--K--A--V--G--L--A--V--L--N--I--G--S--L--T--A--N--V--Y--V--T--H--
GRZ32	Zebra	nt	1	>GRZ32_1_Zebra	cag	GCTCAGCATGGCGACTGGTTTGGTGGTAAAGCTGTGGGGAAGGTCTTGCTGAACATCAGTGGGCTGAAGGTTCATGTCTTTGTCACTCAT	gta
GRZ32	Zebra	p	1	>GRZ32_1_Zebrap		A--Q--H--G--D--W--F--G--G--K--A--V--G--K--V--L--L--N--I--S--G--L--K--V--H--V--F--V--T--H--
GRZ32	Human	nt	2	>GRZ32_2_Human	cag	CTCCATGCCGAATACAATCGACAGAAGGACATCTACCTAGCACATCGTGTGGCCCAAGCTTGGGAATTGGCCCAGTTCATCCA	gtg
GRZ32	Human	p	2	>GRZ32_2_Humanp		L--H--A--E--Y--N--R--Q--K--D--I--Y--L--A--H--R--V--A--Q--A--W--E--L--A--Q--F--I----
GRZ32	Medaka	nt	2	>GRZ32_2_Medaka	aag	CTGCATGCAGAGTATAACAGGGAGAAGGACTCTTACCTTGCTCACCGGGTGGTTCAGGCCTGGGAATTGCAGCAGTTCATTCG	gtg
GRZ32	Medaka	p	2	>GRZ32_2_Medakap		L--H--A--E--Y--N--R--E--K--D--S--Y--L--A--H--R--V--V--Q--A--W--E--L--Q--Q--F--I----
GRZ32	Notho	nt	2	>GRZ32_2_Notho_rc	tag	CTGCATGCAGAGTACAGCAGAGAGAAGGACACTTATCTAGCTCACAGAGTGGTCCAGGCCTGGGAGCTGCAGGAGTTCATCCG	gta
GRZ32	Notho	p	2	>GRZ32_2_Notho_rc_p		L--H--A--E--Y--S--R--E--K--D--T--Y--L--A--H--R--V--V--Q--A--W--E--L--Q--E--F--I--
GRZ32	Stickle	nt	2	>GRZ32_2_Stickle	cag	CTGCATGCAGAGTACAGCAGGGACAAGGACTCTTACCTACCTCACCGCGTGGTGCAGGCCTGGGAGCTGCAGCAGTTTGTTCG	gta
GRZ32	Stickle	p	2	>GRZ32_2_Sticklep		L--H--A--E--Y--S--R--D--K--D--S--Y--L--P--H--R--V--V--Q--A--W--E--L--Q--Q--F--V----
GRZ32	Tetra	nt	2	>GRZ32_2_Tetra	cag	CTGCATGCTGAGTACTGCAGAGACAGGGATCCTTATCTGCCCCACAGAGTGGTTCAGGCCTGGGAGCTGCAGCAGTTCGTCCG	gta
GRZ32	Tetra	p	2	>GRZ32_2_Tetrap		L--H--A--E--Y--C--R--D--R--D--P--Y--L--P--H--R--V--V--Q--A--W--E--L--Q--Q--F--V----
GRZ32	Zebra	nt	2	>GRZ32_2_Zebra	cag	CTGCATGCAGAGTATTGCAGAGAGAAAGATTCGTATCTCTCGCACCGCGTGGTTCAAGCCTGGGAGTTGCAACAGTTTATAAG	gtg
GRZ32	Zebra	p	2	>GRZ32_2_Zebrap		L--H--A--E--Y--C--R--E--K--D--S--Y--L--S--H--R--V--V--Q--A--W--E--L--Q--Q--F--I----
GRZ32	Human	nt	3	>GRZ32_3_Human	cag	CCACACATCCAAGAAGGCAGACGTGGTTCTGTTGTGTGGAGACCTCAACATGCACCCAGAAGACCTGGGCTGCTGCCTGCTGAAGGAGTGGACAGGGCTTCATGATGCCTATCTTGAAACTCGGGACTTCAAG	gtg
GRZ32	Human	p	3	>GRZ32_3_Humanp		-H--T--S--K--K--A--D--V--V--L--L--C--G--D--L--N--M--H--P--E--D--L--G--C--C--L--L--K--E--W--T--G--L--H--D--A--Y--L--E--T--R--D--F--K--
GRZ32	Medaka	nt	3	>GRZ32_3_Medaka	tag	TCACACATCTGCTGGAGCGGACGTGGTCATTCTCGGCGGTGACCTTAACATGCATCCTCAGGATCTGGGCAATAGACTGCTGAGATCTTACACTGGACTGAGAGACGCCTACGCAGAAACTGCAAAATTTGAT	gta
GRZ32	Medaka	p	3	>GRZ32_3_Medakap		-H--T--S--A--G--A--D--V--V--I--L--G--G--D--L--N--M--H--P--Q--D--L--G--N--R--L--L--R--S--Y--T--G--L--R--D--A--Y--A--E--T--A--K--F--D--
GRZ32	Notho	nt	3	>GRZ32_3_Notho_rc	tag	TCACACTTCAGCCGGAGCAGATGTGGTCATTCTAGGCGGTGACCTCAACATGCACCCCGAGGACCTGGGCTGCAGACTGCTGAGGTCTTATACTGGACTGCGAGACTCCTACTTAGAAACTGCTAAATTTGAT	gta
GRZ32	Notho	p	3	>GRZ32_3_Notho_rc_p		-H--T--S--A--G--A--D--V--V--I--L--G--G--D--L--N--M--H--P--E--D--L--G--C--R--L--L--R--S--Y--T--G--L--R--D--S--Y--L--E--T--A--K--F--D--
GRZ32	Stickle	nt	3	>GRZ32_3_Stickle	cag	TCACACCTCCGCCGCAGCAGATGTGGTGATTCTAGGTGGGGACCTCAACATGCACCCTCAGGACCTCGGCAGCAGACTACTGATGTCCTACACTGGACTCCGGGACTCCTATTTAGAGTCTGCTGAATTCGAT	gta
GRZ32	Stickle	p	3	>GRZ32_3_Sticklep		-H--T--S--A--A--A--D--V--V--I--L--G--G--D--L--N--M--H--P--Q--D--L--G--S--R--L--L--M--S--Y--T--G--L--R--D--S--Y--L--E--S--A--E--F--D--
GRZ32	Tetra	nt	3	>GRZ32_3_Tetra	cag	CCACACCTCTGCCGGGGCAGATGTGGTCATTTTGGGTGGGGACCTTAACATGCACCCCCAGGACCTTGGCTGCAGACTCCTGAGGACCTCGACTGGACTCAGAGACTCGTATTTGGAGACGTCTAAGTTTGAT	gta
GRZ32	Tetra	p	3	>GRZ32_3_Tetrap		-H--T--S--A--G--A--D--V--V--I--L--G--G--D--L--N--M--H--P--Q--D--L--G--C--R--L--L--R--T--S--T--G--L--R--D--S--Y--L--E--T--S--K--F--D--
GRZ32	Zebra	nt	3	>GRZ32_3_Zebra	aag	GCACACTAGCGCTGGAGCAGACGTGGTGATTCTGGGTGGAGATCTAAACATGCATCCGGATGATCTGGGCACCAGACTGCTGAGAAACTACACTGGACTGCAGGACAGCTTCACTGAGGCTGCTACATTTGAT	gtg
GRZ32	Zebra	p	3	>GRZ32_3_Zebrap		-H--T--S--A--G--A--D--V--V--I--L--G--G--D--L--N--M--H--P--D--D--L--G--T--R--L--L--R--N--Y--T--G--L--Q--D--S--F--T--E--A--A--T--F--D--
GRZ32	Human	nt	4	>GRZ32_4_Human	tag	GGCTCTGAGGAAGGCAACACAATGGTACCCAAGAACTGCTACGTCAGCCAGCAGGAGCTGAAGCCATTTCCCTTTGGTGTCCGCATTGACTACGTGCTTTACAAG	gtc
GRZ32	Human	p	4	>GRZ32_4_Humanp		G--S--E--E--G--N--T--M--V--P--K--N--C--Y--V--S--Q--Q--E--L--K--P--F--P--F--G--V--R--I--D--Y--V--L--Y--K--
GRZ32	Medaka	nt	4	>GRZ32_4_Medaka	cag	GGATGTGAAGGTGGTGTGACTCTTATAGCAGACAATCCTTTTATTAGTCAAAAGGAGATTTTTCCCTTTGAGAAGGGAATTCGAATCGACTATATCCTGTTCAAG	gta
GRZ32	Medaka	p	4	>GRZ32_4_Medakap		G--C--E--G--G--V--T--L--I--A--D--N--P--F--I--S--Q--K--E--I--F--P--F--E--K--G--I--R--I--D--Y--I--L--F--K--
GRZ32	Notho	nt	4	>GRZ32_4_Notho_rc	cag	GGCTGTGAAAATGGCATAACTCTCATAGCAGACAACACTTTCATCAATAAGAAGGAGCTCATCCCCTTTGAGACGGGCATTCGAATCGACTACATCCTGTTTAAG	gtt
GRZ32	Notho	p	4	>GRZ32_4_Notho_rc_p		G--C--E--N--G--I--T--L--I--A--D--N--T--F--I--N--K--K--E--L--I--P--F--E--T--G--I--R--I--D--Y--I--L--F--K--
GRZ32	Stickle	nt	4	>GRZ32_4_Stickle	cag	GGGTGTGAGGACGGAATGACTCTGATAGCGGACAACCCTTTCATTGGCAAAGGGTCCATGGGTCCGTTGGAGAAAGGAATTCGAATCGACTACATCCTGTTCAAG	gtg
GRZ32	Stickle	p	4	>GRZ32_4_Sticklep		G--C--E--D--G--M--T--L--I--A--D--N--P--F--I--G--K--G--S--M--G--P--L--E--K--G--I--R--I--D--Y--I--L--F--K--
GRZ32	Tetra	nt	4	>GRZ32_4_Tetra	cag	GGCTGTGAGAACGGTGTGACTTTAATCCCAGAGAATCCTTTCATCTGTGAAAAGGAGCTCGGGCCCTTTGACAAAGGAATTCGAATTGACTACATCATGTTTAAG	gtc
GRZ32	Tetra	p	4	>GRZ32_4_Tetrap		G--C--E--N--G--V--T--L--I--P--E--N--P--F--I--C--E--K--E--L--G--P--F--D--K--G--I--R--I--D--Y--I--M--F--K--
GRZ32	Zebra	nt	4	>GRZ32_4_Zebra	cag	GGGTGCGAGGGAGGACTCACTCATATATCTGAAAACCCGTTCACACTTGCGGATGGACTCGCTCCATTTGGCGGAGGGATCCGAATCGACTATATCATGTTCAAG	gta
GRZ32	Zebra	p	4	>GRZ32_4_Zebrap		G--C--E--G--G--L--T--H--I--S--E--N--P--F--T--L--A--D--G--L--A--P--F--G--G--G--I--R--I--D--Y--I--M--F--K--
GRZ33	Human	nt	1	>GRZ33_0_Human	cag	ACAGTGCTTCGGATCTGGGACTGTTTGTTTAACGAAGGCTCGAAGATTATCTTCCGGGTGGCCCTGACCTTAATTAAGCAGCACCAGGAGTTGATTTTGGAAGCCACCAGCGTTCCAGACATTTGCGATAAGTTTAAGCAGATAACCAAAGGGAGTTTCGTGATGGAGTGTCACACGTTTATGCAG	gtg
GRZ33	Human	p	1	>GRZ33_0_Humanp		T--V--L--R--I--W--D--C--L--F--N--E--G--S--K--I--I--F--R--V--A--L--T--L--I--K--Q--H--Q--E--L--I--L--E--A--T--S--V--P--D--I--C--D--K--F--K--Q--I--T--K--G--S--F--V--M--E--C--H--T--F--M--Q--
GRZ33	Medaka	nt	1	>GRZ33_0_Medaka	cag	ACAGTTCTGCGCATTTGGGACTGCCTTTTCTACGAGGGCTCTAAAATCCTGTTCCGTGTCGCTCTGACGGTGATCCACCACAACCAGGCTCTGATTGAAAAGGCCCAGTCCCTGCCAGACGTCTGCCAAGCTTTCAAGGAGATTGTCCGCGGACCATTAGTGGACGAGTGTCACACATTCATGCAG	gta
GRZ33	Medaka	p	1	>GRZ33_0_Medakap		T--V--L--R--I--W--D--C--L--F--Y--E--G--S--K--I--L--F--R--V--A--L--T--V--I--H--H--N--Q--A--L--I--E--K--A--Q--S--L--P--D--V--C--Q--A--F--K--E--I--V--R--G--P--L--V--D--E--C--H--T--F--M--Q--
GRZ33	Notho	nt	1	>GRZ33_0_Notho_rc	cag	ACTGTTCTGAGAATATGGGATTGCCTCTTCTATGAGGGCTCAAAGATCTTGTTCCGAGTAGCTCTGACACTGATCCATCACCACCAGGCTTTGATAGAACAGTCCCAATCCCTCCCTGACATCTGTGAAGCCTTCAAACAAATGGCCCAGGGACCATTTGTGGAAGAGTGTCACACTTTTATGCAG	gta
GRZ33	Notho	p	1	>GRZ33_0_Notho_rc_p		T--V--L--R--I--W--D--C--L--F--Y--E--G--S--K--I--L--F--R--V--A--L--T--L--I--H--H--H--Q--A--L--I--E--Q--S--Q--S--L--P--D--I--C--E--A--F--K--Q--M--A--Q--G--P--F--V--E--E--C--H--T--F--M--Q--
GRZ33	Stickle	nt	1	>GRZ33_0_Stickle	cag	ACGGTGCTGCGGATTTGGGATTGCTTGTTCTACGAGGGCTCTAAAATCCTGTTCCGTGTAGCTCTGACACTGATCCACCACAACCAGGCTCTGATTGAAAAGGCCCGCTCGCTGCCGGACGTCTGCGAGAACTTCAAGCATATCACCCAGGGACCATCTGTCGAAGACTGCCACGCTTTTATGAAG	gta
GRZ33	Stickle	p	1	>GRZ33_0_Sticklep		T--V--L--R--I--W--D--C--L--F--Y--E--G--S--K--I--L--F--R--V--A--L--T--L--I--H--H--N--Q--A--L--I--E--K--A--R--S--L--P--D--V--C--E--N--F--K--H--I--T--Q--G--P--S--V--E--D--C--H--A--F--M--K--
GRZ33	Tetra	nt	1	>GRZ33_0_Tetra	cag	ACAGTTCTGCGCGTTTGGGATTGCCTGTTCTACGAGGGCTCAAAAATCCTGTTCCGCGTGGCTCTGACGCTGATCCGCCACAACGAGGCCCTGATCCACCAGGCCAAGTCGCTGCCGGACGTCTGCCAGACCTTCAAGCAGATGACGCGCGGCCCGTGGGTGGACGACTGCCACGGTTTCCTGCAG	gta
GRZ33	Tetra	p	1	>GRZ33_0_Tetrap		T--V--L--R--V--W--D--C--L--F--Y--E--G--S--K--I--L--F--R--V--A--L--T--L--I--R--H--N--E--A--L--I--H--Q--A--K--S--L--P--D--V--C--Q--T--F--K--Q--M--T--R--G--P--W--V--D--D--C--H--G--F--L--Q--
GRZ33	Zebra	nt	1	>GRZ33_0_Zebra	cag	ACGGTGCTGCGCATCTGGGACTGCCTGTTCTACGAGGGCTCCAAGATCCTGTTCCGCGTGGCTCTGACTCTGATCCGACACCACCAGCAGGAGATCGCTGAGGCGCAGAACCTGCCGGACGTCTGTGAACGCTTCAAACGCATCACCAGAGGAGCCTTCGTGGAGGACTGCCACACTTTCATGCAG	gtt
GRZ33	Zebra	p	1	>GRZ33_0_Zebrap		T--V--L--R--I--W--D--C--L--F--Y--E--G--S--K--I--L--F--R--V--A--L--T--L--I--R--H--H--Q--Q--E--I--A--E--A--Q--N--L--P--D--V--C--E--R--F--K--R--I--T--R--G--A--F--V--E--D--C--H--T--F--M--Q--
GRZ35	Human	nt	1	>GRZ35_1_Human	...	ATGAGCGGGTCCCTCGGCCGAGCTGCGGCGGCTCTGCTCCGCTGGGGGCGCGGCGCGGGCGGCGGTGGCCTTTGGGGTCCGGGCGTGCGGGCGGCGGGCTCGGGCGCGGGCGGCGGCGGCTCGGCGGAGCAGTTGGACGCGCTGGTGAAGAAGGACAAGGTGGTGGTCTTCCTCAAGGGGACGCCGGAGCAGCCCCAGTGCGGCTTCAGCAACGCCGTGGTGCAGATCCTGCGGCTGCACGGCGTCCGCGATTACGCGGCCTACAACGTGCTGGACGACCCGGAGCTCCGACAAG	gtc
GRZ35	Human	p	1	>GRZ35_1_Humanp		M--S--G--S--L--G--R--A--A--A--A--L--L--R--W--G--R--G--A--G--G--G--G--L--W--G--P--G--V--R--A--A--G--S--G--A--G--G--G--G--S--A--E--Q--L--D--A--L--V--K--K--D--K--V--V--V--F--L--K--G--T--P--E--Q--P--Q--C--G--F--S--N--A--V--V--Q--I--L--R--L--H--G--V--R--D--Y--A--A--Y--N--V--L--D--D--P--E--L--R--Q---
GRZ35	Medaka	nt	1	>GRZ35_1_Medaka	...	ATGGTGAAGAAGGACAAAGTGGTGGTTTTTATTAAAGGCACGCCGGCACAGCCAATGTGTGGCTTCAGTAATGCCGTGGTCCAGATTCTGCGCATGCACGGGGTGGACGACTACGCCGCTTACAACGTCCTGGAGGACCAGGAGCTCAGGGAAG	gtc
GRZ35	Medaka	p	1	>GRZ35_1_Medakap		M--V--K--K--D--K--V--V--V--F--I--K--G--T--P--A--Q--P--M--C--G--F--S--N--A--V--V--Q--I--L--R--M--H--G--V--D--D--Y--A--A--Y--N--V--L--E--D--Q--E--L--R--E---
GRZ35	Notho	nt	1	>GRZ35_1_Notho	...	ATGGTGAAGAAGGACAAAGTGGTGGTGTTTATCAAAGGGACGCCAGCCCAGCCCATGTGTGGCTTCAGCAACGCGGTGGTTCAGATCCTCCGGATGCACGGAGTGGACAACTATGCTGCTTACAACGTTCTGGAGGACCAGGACCTACGAGAAG	gtc
GRZ35	Notho	p	1	>GRZ35_1_Nothop		M--V--K--K--D--K--V--V--V--F--I--K--G--T--P--A--Q--P--M--C--G--F--S--N--A--V--V--Q--I--L--R--M--H--G--V--D--N--Y--A--A--Y--N--V--L--E--D--Q--D--L--R--E--
GRZ35	Stickle	nt	1	>GRZ35_1_Stickle	...	ATGGTGAAGAAGGACAAAGTGGTGGTGTTCATGAAGGGGACGCCGGCGCAGCCCCTGTGCGGCTTCAGCAACGCCGTGGTTCAGATCCTGCGGATGCACGGGGTGGACGACTACGCCGCGTACAACGTGCTGGACGACTCTGAGCTGCGGGAAG	gtc
GRZ35	Stickle	p	1	>GRZ35_1_Sticklep		M--V--K--K--D--K--V--V--V--F--M--K--G--T--P--A--Q--P--L--C--G--F--S--N--A--V--V--Q--I--L--R--M--H--G--V--D--D--Y--A--A--Y--N--V--L--D--D--S--E--L--R--E---
GRZ35	Tetra	nt	1	>GRZ35_1_Tetra	...	ATGGTGAAGAAGGACAAAGTGGTGGTTTTCATTAAGGGGACGCCGGCTCAGCCCATGTGCGGCTTCAGCAACGCCGTGGTGCAGATCCTGCGGATGCACGGAGTGGACGAGTACGCCGCCTACAACGTGCTGGAGGACCAGGACCTCAGACAAG	gtc
GRZ35	Tetra	p	1	>GRZ35_1_Tetrap		M--V--K--K--D--K--V--V--V--F--I--K--G--T--P--A--Q--P--M--C--G--F--S--N--A--V--V--Q--I--L--R--M--H--G--V--D--E--Y--A--A--Y--N--V--L--E--D--Q--D--L--R--Q---
GRZ35	Zebra	nt	1	>GRZ35_1_Zebra	...	ATGGTGAAGAAGGACAAGGTGGTCGTGTTCATGAAAGGCACTCCGGCTCAGCCCATGTGCGGCTTCAGCAACGCCGTCGTTCAGATCCTCAGGATGCACGGAGTCGATAATTACGCTTCTTATAACGTGTTGGATGACCAGGATGTCAGACAAG	gtc
GRZ35	Zebra	p	1	>GRZ35_1_Zebrap		M--V--K--K--D--K--V--V--V--F--M--K--G--T--P--A--Q--P--M--C--G--F--S--N--A--V--V--Q--I--L--R--M--H--G--V--D--N--Y--A--S--Y--N--V--L--D--D--Q--D--V--R--Q---
GRZ35	Human	nt	2	>GRZ35_2_Human	tag	GCATTAAAGACTATTCCAACTGGCCCACCATCCCGCAAGTGTACCTCAATGGCGAGTTTGTAGGGGGCTGTGACATTCTTCTGCAGATGCACCAGAATGGGGACTTGGTGGAAGAACTGAAAAAGCTGGGGATCCACTCCGCCCTTTTAGATGAAAAGAAAGACCAAGACTCCAAGTGA	...
GRZ35	Human	p	2	>GRZ35_2_Humanp		--I--K--D--Y--S--N--W--P--T--I--P--Q--V--Y--L--N--G--E--F--V--G--G--C--D--I--L--L--Q--M--H--Q--N--G--D--L--V--E--E--L--K--K--L--G--I--H--S--A--L--L--D--E--K--K--D--Q--D--S--K--*--
GRZ35	Medaka	nt	2	>GRZ35_2_Medaka	cag	GAATCAAAGTCTTCTCCAACTGGCCCACGATCCCTCAGGTCTACTTCCAGGGGGAGTTTGTGGGAGGCTGCGACATCTTGCTCCAGATGCATCAAAACGGAGATCTAGTTGATGAACTGAAGAAGCTGGGCATCCGCTCTGCCCTTCTGGATGCAGAGAAAGACTCCAAGTAA	...
GRZ35	Medaka	p	2	>GRZ35_2_Medakap		--I--K--V--F--S--N--W--P--T--I--P--Q--V--Y--F--Q--G--E--F--V--G--G--C--D--I--L--L--Q--M--H--Q--N--G--D--L--V--D--E--L--K--K--L--G--I--R--S--A--L--L--D--A--E--K--D--S--K--*--
GRZ35	Notho	nt	2	>GRZ35_2_Notho	tag	GGGTCAAAGTCTTCTCCAACTGGCCCACTATCCCCCAGGTTTACTTCAACGGTGAGTTTGTGGGAGGCTGTGACATCCTGCTGCAGATGCACCAGAACGGAGACCTGGTGGATGAGCTGAAGAAGCTCGGCATCCGCTCGGCGCTGCTGGACGCGGAGAAGGAATCCAAGTAA	...
GRZ35	Notho	p	2	>GRZ35_2_Nothop		--V--K--V--F--S--N--W--P--T--I--P--Q--V--Y--F--N--G--E--F--V--G--G--C--D--I--L--L--Q--M--H--Q--N--G--D--L--V--D--E--L--K--K--L--G--I--R--S--A--L--L--D--A--E--K--E--S--K--
GRZ35	Stickle	nt	2	>GRZ35_2_Stickle	cag	GGGTCAAGGCCTTCTCCAACTGGCCCACGATCCCTCAGGTGTACTTCAGCGGCGAGTTCGTGGGAGGCTGCGACATTCTGCTCCAGATGCACCAGAACGGGGATCTGGTGGACGAGCTGAAGAAGCTGGGCATCAGCTCGGCGCTGCTGAAGGCGGAGAACGAGTCCAAGTAG	...
GRZ35	Stickle	p	2	>GRZ35_2_Sticklep		--V--K--A--F--S--N--W--P--T--I--P--Q--V--Y--F--S--G--E--F--V--G--G--C--D--I--L--L--Q--M--H--Q--N--G--D--L--V--D--E--L--K--K--L--G--I--S--S--A--L--L--K--A--E--N--E--S--K--*--
GRZ35	Tetra	nt	2	>GRZ35_2_Tetra	cag	GGGTCAAGGACTTCTCCAACTGGCCCACCATCCCTCAGGTCTACTTCGATGGGGAGTTCGTGGGGGGCTGCGACATCCTGCTCCAGATGCACCAGAACGGCGACCTGGTGGAGGAATTAAAGAAACTGGGCATCCGCTCTGCCCTGCTCGATGCTGGAGGCGAATCCAAGTAA	...
GRZ35	Tetra	p	2	>GRZ35_2_Tetrap		--V--K--D--F--S--N--W--P--T--I--P--Q--V--Y--F--D--G--E--F--V--G--G--C--D--I--L--L--Q--M--H--Q--N--G--D--L--V--E--E--L--K--K--L--G--I--R--S--A--L--L--D--A--G--G--E--S--K--*--
GRZ35	Zebra	nt	2	>GRZ35_2_Zebra	aag	GAATAAAGACTTTCTCCAACTGGCCGACGATCCCACAGGTGTTCTTCAATGGCGAGTTTGTCGGCGGCTGTGATATTCTACTTCAGATGCATCAGAGTGGAGACCTGGTGGAGGAACTGCAGAAGCTGGGAATTAGATCAGCTCTTCTAGATCAAGAAAAGGAGTCAAAGTAA	...
GRZ35	Zebra	p	2	>GRZ35_2_Zebrap		--I--K--T--F--S--N--W--P--T--I--P--Q--V--F--F--N--G--E--F--V--G--G--C--D--I--L--L--Q--M--H--Q--S--G--D--L--V--E--E--L--Q--K--L--G--I--R--S--A--L--L--D--Q--E--K--E--S--K--*--
GRZ36	Human	nt	1	>GRZ36_1_Human	cag	AATAAAACATGTGTGCAGACACTGGAAGGACATGCCCAAAATGTGTCTTGTGCCAGCTTTCATCCTGAGTTGCCAATCATTATCACAGGTTCAGAAGATG	gta
GRZ36	Human	p	1	>GRZ36_1_Humanp		N--K--T--C--V--Q--T--L--E--G--H--A--Q--N--V--S--C--A--S--F--H--P--E--L--P--I--I--I--T--G--S--E--D---
GRZ36	Medaka	nt	1	>GRZ36_1_Medaka	cag	AATAAAACCTGTGTTCAGACCCTGGAGGGTCACATGCAGAACGTCACTGGTGTCAGCTTCCATCCTGAGCTGCCTATCATTCTCACAGGTTCAGAGGACG	gtg
GRZ36	Medaka	p	1	>GRZ36_1_Medakap		N--K--T--C--V--Q--T--L--E--G--H--M--Q--N--V--T--G--V--S--F--H--P--E--L--P--I--I--L--T--G--S--E--D---
GRZ36	Notho	nt	1	>GRZ36_1_Notho_rc	tag	AACAAGATTTTGTTCAGACTCTGGAAGGTCATGCCCAAATGTCTCGTGTGTCAGCTTCCACCCAGACTACCCATAATCATCACGGGATCAGAGGATG	gtg
GRZ36	Notho	p	1	>GRZ36_1_Notho_rc_p		N--K--I--L--F--R--L--W--K--V--M--P--K--C--L--V--C--Q--L--P--P--R--L--P--I--I--I--T--G--S--E--D---
GRZ36	Stickle	nt	1	>GRZ36_1_Stickle	cag	AACAAAACCTGCGTTCAGACCCTGGAGGGTCACGCCCAGAACGTGACCTGCGTCTGCTTCCACCCGGAGCTGCCCATCATCCTCACGGGCTCCGAAGACG	gta
GRZ36	Stickle	p	1	>GRZ36_1_Sticklep		N--K--T--C--V--Q--T--L--E--G--H--A--Q--N--V--T--C--V--C--F--H--P--E--L--P--I--I--L--T--G--S--E--D---
GRZ36	Tetra	nt	1	>GRZ36_1_Tetra	tag	AATAAGACCTGTGTTCAGACTCTGGAGGGTCATGCTCAGAATGTCTCCTGTGTTAGCTTCCACCCAGAGCTGCCTATCATCATCACTGGATCAGAGGACG	gtg
GRZ36	Tetra	p	1	>GRZ36_1_Tetrap		N--K--T--C--V--Q--T--L--E--G--H--A--Q--N--V--S--C--V--S--F--H--P--E--L--P--I--I--I--T--G--S--E--D---
GRZ36	Zebra	nt	1	>GRZ36_1_Zebra	tag	AATAAGACATGTGTGCAGACGCTCGAGGGACATGCTCAGAATGTGTCCTGTGTAAACTTTCACCCAGAGCTGCCCATCATCATCACTGGATCTGAGGACG	gtc
GRZ36	Zebra	p	1	>GRZ36_1_Zebrap		N--K--T--C--V--Q--T--L--E--G--H--A--Q--N--V--S--C--V--N--F--H--P--E--L--P--I--I--I--T--G--S--E--D---
GRZ36	Human	nt	2	>GRZ36_2_Human	tag	GAACAGTACGTATTTGGCATTCAAGCACCTACCGGCTTGAGAGCACACTGAATTATGGAATGGAGAGGGTATGGTGCGTGGCCAGTCTAAGAGGGTCAAACAATGTCGCTTTGGGCTATGATGAAGGGAGCATCATTGTTAAG	gta
GRZ36	Human	p	2	>GRZ36_2_Humanp		--T--V--R--I--W--H--S--S--T--Y--R--L--E--S--T--L--N--Y--G--M--E--R--V--W--C--V--A--S--L--R--G--S--N--N--V--A--L--G--Y--D--E--G--S--I--I--V--K--
GRZ36	Medaka	nt	2	>GRZ36_2_Medaka	cag	GCACTGTTCGAGTTTGGCATTCCAACACCTACAGATTGGAAAACAGCCTTAACTATGACATGAACAGGGTGTGGTGCATTTGTGGGAGACCAGGGACCAACTATGTGGCTGTGGGCTGTGATGAAGGCAGCATCATCATTAAG	gtg
GRZ36	Medaka	p	2	>GRZ36_2_Medakap		--T--V--R--V--W--H--S--N--T--Y--R--L--E--N--S--L--N--Y--D--M--N--R--V--W--C--I--C--G--R--P--G--T--N--Y--V--A--V--G--C--D--E--G--S--I--I--I--K--
GRZ36	Notho	nt	2	>GRZ36_2_Notho_rc	cag	GTACGGTTCGAATCTGGCACTCGAGTACTTATCGCCTGGAAAGCACCCTGAACTACGGCATGGAACGAGTGTGGTGTGTGTGTGGCCTCAGGGGATCCAACAATGTGGCACTGGGATACGATGAAGGCAGCATCATCATCAAA	gtg
GRZ36	Notho	p	2	>GRZ36_2_Notho_rc_p		--T--V--R--I--W--H--S--S--T--Y--R--L--E--S--T--L--N--Y--G--M--E--R--V--W--C--V--C--G--L--R--G--S--N--N--V--A--L--G--Y--D--E--G--S--I--I--I--K--
GRZ36	Stickle	nt	2	>GRZ36_2_Stickle	cag	GCACCGTGCGAGTGTGGCACTCCAACACCTACCGGCTGGAGAACACGCTCAACTACGGCATGGAGCGGGTGTGGTGCATCAGCGGCCAGCCGGGCTCCAACAGCGTGGCGCTGGGCTACGACGAAGGCAGCATCATCATCAAG	gtg
GRZ36	Stickle	p	2	>GRZ36_2_Sticklep		--T--V--R--V--W--H--S--N--T--Y--R--L--E--N--T--L--N--Y--G--M--E--R--V--W--C--I--S--G--Q--P--G--S--N--S--V--A--L--G--Y--D--E--G--S--I--I--I--K--
GRZ36	Tetra	nt	2	>GRZ36_2_Tetra	tag	GTACGGTTCGCATCTGGCATTCGAGCACATACCGCCTGGAAAGCACTTTGAACTATGGCATGGAAAGAGTTTGGTGTGTGTGTGGTCTGAGAGGCTCCAATAATGTGGCTCTGGGTTATGACGAAGGCAGTATCATCATCAAG	gta
GRZ36	Tetra	p	2	>GRZ36_2_Tetrap		--T--V--R--I--W--H--S--S--T--Y--R--L--E--S--T--L--N--Y--G--M--E--R--V--W--C--V--C--G--L--R--G--S--N--N--V--A--L--G--Y--D--E--G--S--I--I--I--K--
GRZ36	Zebra	nt	2	>GRZ36_2_Zebra	cag	GCACAGTCCGGATCTGGCACTCCAGCACTTACCGTCTAGAAAGCACCTTGAACTATGGAATGGAGCGGGTTTGGTGTGTGTCTGGCTTGCGGGGCTCCAACAGCGTCGCATTGGGCTATGATGAAGGCAGCATCATTATCAAG	gta
GRZ36	Zebra	p	2	>GRZ36_2_Zebrap		--T--V--R--I--W--H--S--S--T--Y--R--L--E--S--T--L--N--Y--G--M--E--R--V--W--C--V--S--G--L--R--G--S--N--S--V--A--L--G--Y--D--E--G--S--I--I--I--K--
GRZ36	Human	nt	3	>GRZ36_3_Human	cag	CTTGGTCGGGAGGAACCTGCCATGTCCATGGATGCCAATGGAAAGATAATTTGGGCCAAGCATTCAGAAGTCCAGCAGGCCAACCTAAAAGCAATGGGAGATGCTGAAATTAAAGATGGTGAAAGATTGCCACTGGCAGTAAAGGATATGGGCAGTTGTGAAATATACCCTCAGACTATTCAGCACAATCCTAATGGGCG	gta
GRZ36	Human	p	3	>GRZ36_3_Humanp		L--G--R--E--E--P--A--M--S--M--D--A--N--G--K--I--I--W--A--K--H--S--E--V--Q--Q--A--N--L--K--A--M--G--D--A--E--I--K--D--G--E--R--L--P--L--A--V--K--D--M--G--S--C--E--I--Y--P--Q--T--I--Q--H--N--P--N--G--
GRZ36	Medaka	nt	3	>GRZ36_3_Medaka	cag	CTGGGTCGAGAGGAGCCAGCCATGTCCATGGACTCCAGCGGGAAGGTCATGTGGGCGCGGCACTCCGAGGTGCAGCAGGCCAGCCTGAGGACTCTGGGAGACACGGAGGTAAAAGACGGAGAGAGGCTCCCACTGGGCGTCAAAGACATGGGCAGCTGTGAGATTTACCCACAAACCCTCCAACACAGCCCCAACGGAAG	gtt
GRZ36	Medaka	p	3	>GRZ36_3_Medakap		L--G--R--E--E--P--A--M--S--M--D--S--S--G--K--V--M--W--A--R--H--S--E--V--Q--Q--A--S--L--R--T--L--G--D--T--E--V--K--D--G--E--R--L--P--L--G--V--K--D--M--G--S--C--E--I--Y--P--Q--T--L--Q--H--S--P--N--G--
GRZ36	Notho	nt	3	>GRZ36_3_Notho_rc	tag	GTTGGTCGGGAGGAGCCAGCCATGTCTATGGACACTAATGGCAAAATCATCTGGGCTAAGCACAGTGAAATACAGCAGGCTAACCTGAAGGCTATGGGGGATGCAGAAATCAAAGATGGGGAGAGACTGCCACTGGCTGTCAAAGACATGGGTAGCTGTGAGATTTACCCTCAAACCATCCAGCATAACCCTAATGGAAG	gta
GRZ36	Notho	p	3	>GRZ36_3_Notho_rc_p		V--G--R--E--E--P--A--M--S--M--D--T--N--G--K--I--I--W--A--K--H--S--E--I--Q--Q--A--N--L--K--A--M--G--D--A--E--I--K--D--G--E--R--L--P--L--A--V--K--D--M--G--S--C--E--I--Y--P--Q--T--I--Q--H--N--P--N--G--
GRZ36	Stickle	nt	3	>GRZ36_3_Stickle	cag	CTGGGCCGCGAGGAGCCGGCCATGTCCATGGACGCCAGCGGGAAGGTCATGTGGGCTCGCCACTCCGAGGTGCAGCAGGCCAACCTGAAGGCCATGGGGGAGGCCGAGGTCCGGGACGGGGAGAGGCTGCCGCTGGGCGTCAAGGACATGGGCAGCTGTGAGATCTTCCCCCAGACCATCCAGCACAGCCCCAACGGGAG	gtg
GRZ36	Stickle	p	3	>GRZ36_3_Sticklep		L--G--R--E--E--P--A--M--S--M--D--A--S--G--K--V--M--W--A--R--H--S--E--V--Q--Q--A--N--L--K--A--M--G--E--A--E--V--R--D--G--E--R--L--P--L--G--V--K--D--M--G--S--C--E--I--F--P--Q--T--I--Q--H--S--P--N--G--
GRZ36	Tetra	nt	3	>GRZ36_3_Tetra	tag	GTCGGTCGTGAGGAGCCAGCCATGTCCATGGACACCAATGGAAAGATCATTTGGGCTAAACACAGTGAAGTACAGCAAGCCAATCTGAAAGCTATGGGAGATGCTGAAATCAAGGATGGGGAGAGGTTGCCTTTGGCTGTCAAAGACATGGGCAGCTGTGAAATTTACCCCCAAACCATTCAGCATAACCCCAATGGAAG	gta
GRZ36	Tetra	p	3	>GRZ36_3_Tetrap		V--G--R--E--E--P--A--M--S--M--D--T--N--G--K--I--I--W--A--K--H--S--E--V--Q--Q--A--N--L--K--A--M--G--D--A--E--I--K--D--G--E--R--L--P--L--A--V--K--D--M--G--S--C--E--I--Y--P--Q--T--I--Q--H--N--P--N--G--
GRZ36	Zebra	nt	3	>GRZ36_3_Zebra	cag	CTCGGCCGTGAGGAGCCAGCCATGTCAATGGACACCAACGGAAAGATCATTTGGGCCAAGCACTCTGAGATTCAGCAGGCAAACCTCAAAGCCATGGGGGATGCAGAAATCAAGGATGGTGAGAGGCTGCCACTGGCAGTCAAGGACATGGGCAGCTGTGAGATCTACCCTCAAACCATCCAGCACAATCCTAACGGCAG	gta
GRZ36	Zebra	p	3	>GRZ36_3_Zebrap		L--G--R--E--E--P--A--M--S--M--D--T--N--G--K--I--I--W--A--K--H--S--E--I--Q--Q--A--N--L--K--A--M--G--D--A--E--I--K--D--G--E--R--L--P--L--A--V--K--D--M--G--S--C--E--I--Y--P--Q--T--I--Q--H--N--P--N--G--
GRZ36	Human	nt	4	>GRZ36_4_Human	tag	GTTTGTGGTGGTGTGTGGTGATGGGGAGTATATCATCTACACAGCAATGGCATTGAGAAACAAGAGCTTTGGATCTGCTCAGGAGTTTGCATGGGCCCACGATTCTTCAGA	gta
GRZ36	Human	p	4	>GRZ36_4_Humanp		-F--V--V--V--C--G--D--G--E--Y--I--I--Y--T--A--M--A--L--R--N--K--S--F--G--S--A--Q--E--F--A--W--A--H--D--S--S----
GRZ36	Medaka	nt	4	>GRZ36_4_Medaka	aag	GTTTGTTGTCGTGTCTGGAGATGGGGAATTCATCATCTACACTGCCGTGGCCTTGAGGAGTAAAAGTTTCGGCTCTGCTGAGGAGTTTGTCTGGGCTCATGACTCCTCACA	gta
GRZ36	Medaka	p	4	>GRZ36_4_Medakap		-F--V--V--V--S--G--D--G--E--F--I--I--Y--T--A--V--A--L--R--S--K--S--F--G--S--A--E--E--F--V--W--A--H--D--S--S----
GRZ36	Notho	nt	4	>GRZ36_4_Notho_rc	tag	ATTTGTTGTTGTGTGCGGAGATGGAGAGTACATCATTTATACTGCCATGGCTTTGAGGAACAAGAGCTTCGGCTCAGCTCAAGAGTTTGTCTGGGCACACGACTCCTCCGA	gta
GRZ36	Notho	p	4	>GRZ36_4_Notho_rc_p		-F--V--V--V--C--G--D--G--E--Y--I--I--Y--T--A--M--A--L--R--N--K--S--F--G--S--A--Q--E--F--V--W--A--H--D--S--S--
GRZ36	Stickle	nt	4	>GRZ36_4_Stickle	tag	ATTCGTCGTGGTGTGCGGAGACGGAGAGTACATCATCTACACCGCCATGGCCCTGAGGAACAAGAGCTTCGGCTCGGCTCAAGAGTTCGTCTGGGCCCACGACTCCTCCCA	gta
GRZ36	Stickle	p	4	>GRZ36_4_Sticklep		-F--V--V--V--C--G--D--G--E--Y--I--I--Y--T--A--M--A--L--R--N--K--S--F--G--S--A--Q--E--F--V--W--A--H--D--S--S----
GRZ36	Tetra	nt	4	>GRZ36_4_Tetra	cag	GTTTGTTGTGGTGTGTGGAGATGGAGAGTATATCATCTATACAGCTATGGCTTTGAGGAACAAGAGTTTTGGATCAGCCCAGGAGTTTGTCTGGGCGCACGACTCATCCGA	gta
GRZ36	Tetra	p	4	>GRZ36_4_Tetrap		-F--V--V--V--C--G--D--G--E--Y--I--I--Y--T--A--M--A--L--R--N--K--S--F--G--S--A--Q--E--F--V--W--A--H--D--S--S----
GRZ36	Zebra	nt	4	>GRZ36_4_Zebra	tag	GTTTGTGGTGGTGTGTGGAGATGGAGAGTACATCATCTACACCGCCATGGCTCTGAGAAACAAGAGCTTTGGTTCTGCACAGGAGTTTGTTTGGGCCCATGATTCATCCGA	gta
GRZ36	Zebra	p	4	>GRZ36_4_Zebrap		-F--V--V--V--C--G--D--G--E--Y--I--I--Y--T--A--M--A--L--R--N--K--S--F--G--S--A--Q--E--F--V--W--A--H--D--S--S----
GRZ37	Human	nt	1	>GRZ37_1_Human	tag	GGAAACCAGTCATGATAGTAATAGAGTTCATGGAAAATGGAGCCCTAGATGCATTTCTCAGG	gta
GRZ37	Human	p	1	>GRZ37_1_Humanp		--K--P--V--M--I--V--I--E--F--M--E--N--G--A--L--D--A--F--L--R--
GRZ37	Medaka	nt	1	>GRZ37_1_Medaka	cag	GAAAGCCGGTCATGATTGTCATCGAGTACATGGAAAACGGCTCATTAGATGCTTTCCTCAGA	gtg
GRZ37	Medaka	p	1	>GRZ37_1_Medakap		--K--P--V--M--I--V--I--E--Y--M--E--N--G--S--L--D--A--F--L--R--
GRZ37	Notho	nt	1	>GRZ37_1_Notho	cag	GGAAGCCGGTCATGATTGTCATCGAGTACATGGAGAACGGCTCATTAGATGCTTTCCTCAGG	gtg
GRZ37	Notho	p	1	>GRZ37_1_Nothop		--K--P--V--M--I--V--I--E--Y--M--E--N--G--S--L--D--A--F--L--R--
GRZ37	Stickle	nt	1	>GRZ37_1_Stickle	cag	GAAAGCCCGTGATGATCGTCATCGAGTACATGGAGAACGGCTCATTAGACGGGTTCCTCAGG	gtg
GRZ37	Stickle	p	1	>GRZ37_1_Sticklep		--K--P--V--M--I--V--I--E--Y--M--E--N--G--S--L--D--G--F--L--R--
GRZ37	Tetra	nt	1	>GRZ37_1_Tetra	cag	GTAAACCAGTGATGATTGTCATCGAGTACATGGAGAACGGCTCATTAGATGCCTTCCTCAGA	gtg
GRZ37	Tetra	p	1	>GRZ37_1_Tetrap		--K--P--V--M--I--V--I--E--Y--M--E--N--G--S--L--D--A--F--L--R--
GRZ37	Zebra	nt	1	>GRZ37_1_Zebra	cag	GAAAACCAGTCATGATAGTAATTGAATACATGGAAAATGGCTCATTAGATGCATTCCTCAGG	gta
GRZ37	Zebra	p	1	>GRZ37_1_Zebrap		--K--P--V--M--I--V--I--E--Y--M--E--N--G--S--L--D--A--F--L--R--
GRZ37	Human	nt	2	>GRZ37_2_Human	cag	AAACATGATGGGCAATTTACAGTCATTCAGTTAGTAGGAATGCTGAGAGGAATTGCTGCTGGAATGAGATATTTGGCTGATATGGGATATGTTCACAGGGACCTTGCAGCTCGCAATATTCTTGTCAACAGCAATCTCGTTTGTAAAGTGTCAGATTTTGGCCTGTCCCGAGTTATAGAGGATGATCCAGAAGCTGTCTATACAACTACT	gta
GRZ37	Human	p	2	>GRZ37_2_Humanp		K--H--D--G--Q--F--T--V--I--Q--L--V--G--M--L--R--G--I--A--A--G--M--R--Y--L--A--D--M--G--Y--V--H--R--D--L--A--A--R--N--I--L--V--N--S--N--L--V--C--K--V--S--D--F--G--L--S--R--V--I--E--D--D--P--E--A--V--Y--T--T--T--
GRZ37	Medaka	nt	2	>GRZ37_2_Medaka	cag	AAGCACGATGGTCAGTTCACAGTCATCCAGTTGGTGGGGATGCTGCGGGGCATTGCGGCAGGAATGAGATATCTCGCAGATATGGGCTACGTCCATCGAGATCTGGCTGCACGGAACATCCTTGTCAACAGCAATCTTGTATGTAAAGTGTCGGACTTCGGCCTGTCAAGGGTGATCGAGGACGATCCCGAGGCCGTCTACACAACAACC	gta
GRZ37	Medaka	p	2	>GRZ37_2_Medakap		K--H--D--G--Q--F--T--V--I--Q--L--V--G--M--L--R--G--I--A--A--G--M--R--Y--L--A--D--M--G--Y--V--H--R--D--L--A--A--R--N--I--L--V--N--S--N--L--V--C--K--V--S--D--F--G--L--S--R--V--I--E--D--D--P--E--A--V--Y--T--T--T--
GRZ37	Notho	nt	2	>GRZ37_2_Notho	cag	AAACACGATGGTCAGTTCACAGTCATCCAGCTGGTGGGAATGCTGCGGGGCATAGCAGCGGGAATGAGATACCTGGCTGATATGGGCTATGTCCACCGAGACCTGGCTGCACGGAACATCCTGGTCAACAGCAATCTCGTATGTAAAGTTTCTGACTTCGGCCTGTCGAGAGTGATCGAGGACGATCCCGAGGCTGTCTACACAACAACC	gtg
GRZ37	Notho	p	2	>GRZ37_2_Nothop		K--H--D--G--Q--F--T--V--I--Q--L--V--G--M--L--R--G--I--A--A--G--M--R--Y--L--A--D--M--G--Y--V--H--R--D--L--A--A--R--N--I--L--V--N--S--N--L--V--C--K--V--S--D--F--G--L--S--R--V--I--E--D--D--P--E--A--V--Y--T--T--T--
GRZ37	Stickle	nt	2	>GRZ37_2_Stickle	cag	AAACATGATGGTCAGTTTACTGTCATCCAGCTGGTGGGGATGCTGCGGGGCATCGCGGCGGGAATGAGATACCTCTCCGACATGGGATACGTCCACCGAGATCTAGCTGCCCGAAACATCCTTGTCAACAGCAATCTTGTGTGTAAAGTGTCTGACTTCGGCCTGTCAAGGGTGATCGACGACGATCCCGAGGCTGTCTACACAACAACT	gtg
GRZ37	Stickle	p	2	>GRZ37_2_Sticklep		K--H--D--G--Q--F--T--V--I--Q--L--V--G--M--L--R--G--I--A--A--G--M--R--Y--L--S--D--M--G--Y--V--H--R--D--L--A--A--R--N--I--L--V--N--S--N--L--V--C--K--V--S--D--F--G--L--S--R--V--I--D--D--D--P--E--A--V--Y--T--T--T--
GRZ37	Tetra	nt	2	>GRZ37_2_Tetra	cag	AAGAACGATGGTCGTTTTACGGTGATCCAGCTGGTGGGGATGCTCCGAGGCATCGCGGCAGGGATGAGAGATCGCTNNGCTTATCGTGTGTTTACCAAAGACCTGGCTGCGCGAAACATCCTCATCAATAGCAACCTCGTGTGTAAAGTGTCGGACTTCGGCCTGTCCAGAGTGATAGACGATGATCCTGAGGCTGTCTACACAACAACG	gta
GRZ37	Tetra	p	2	>GRZ37_2_Tetrap		K--N--D--G--R--F--T--V--I--Q--L--V--G--M--L--R--G--I--A--A--G--M--R--D--R--X--A--Y--R--V--F--T--K--D--L--A--A--R--N--I--L--I--N--S--N--L--V--C--K--V--S--D--F--G--L--S--R--V--I--D--D--D--P--E--A--V--Y--T--T--T--
GRZ37	Zebra	nt	2	>GRZ37_2_Zebra	cag	AAACATGATGGGCAGTTCACTGTGATTCAGTTGGTGGGAATGTTGCGCGGAATCGCAGCCGGGATGAGATACCTCTCAGACATGGGTTACGTTCATCGCGATTTAGCGGCGCGAAACATCCTTGTCAACAGCAATCTCGTATGTAAAGTGTCTGACTTCGGCCTGTCCAGAGTGATTGACGACGATCCCGAGGCTGTCTACACAACAACG	gtg
GRZ37	Zebra	p	2	>GRZ37_2_Zebrap		K--H--D--G--Q--F--T--V--I--Q--L--V--G--M--L--R--G--I--A--A--G--M--R--Y--L--S--D--M--G--Y--V--H--R--D--L--A--A--R--N--I--L--V--N--S--N--L--V--C--K--V--S--D--F--G--L--S--R--V--I--D--D--D--P--E--A--V--Y--T--T--T--
GRZ40	Human	nt	1	>GRZ40_0_Human	cag	GTAAATGGAATCGCGTTCCATCCTGTTCATGGCACCCTTGCAACTGTGGGATCTGATGGTAGATTCAGCTTCTGGGACAAAGATGCCAGAACAAAACTAAAAACTTCGGAACAGTTAGATCAGCCCATCTCAGCTTGCTGTTTCAATCACAATGGAAACATATTTGCATACGCTTCCAGCTACGACTGGTCAAAG	gtg
GRZ40	Human	p	1	>GRZ40_0_Humanp		V--N--G--I--A--F--H--P--V--H--G--T--L--A--T--V--G--S--D--G--R--F--S--F--W--D--K--D--A--R--T--K--L--K--T--S--E--Q--L--D--Q--P--I--S--A--C--C--F--N--H--N--G--N--I--F--A--Y--A--S--S--Y--D--W--S--K--
GRZ40	Medaka	nt	1	>GRZ40_0_Medaka	cag	GTGAACGCCATTGCCTTCCATCCTGTCCACGGCACTCTGGCCACTGTGGGCTCAGATGGACGCTTCAGCTTCTGGGACAAAGACGCCCGGACCAAGCTGAAACCTCCGAGCAGCTTGACCAGCCCATCACGGCGTGCTGCTTCAACAACAACGGCAACATCTTTGCGTACGCTTCCAGCTACGACTGGTCAAAG	gta
GRZ40	Medaka	p	1	>GRZ40_0_Medakap		V--N--A--I--A--F--H--P--V--H--G--T--L--A--T--V--G--S--D--G--R--F--S--F--W--D--K--D--A--R--T--K--L--K--T--S--E--Q--L--D--Q--P--I--T--A--C--C--F--N--N--N--G--N--I--F--A--Y--A--S--S--Y--D--W--S--K--
GRZ40	Notho	nt	1	>GRZ40_0_Notho	cag	GTCAACGCCATCTCCTTCCATCCTGTCCATGGCACTCTGGCTACCGTGGGCTCAGACGGACGCTTCAGCTTCTGGGACAAGGACGCTCGCACCAAGTTGAAGACCTCGGAACAACTGGACCAGCCCATCACAGCTTGCTGCTTCAACCACAACGGCAACATCTTTGCTTATGCATCTAGTTACGACTGGTCCAAG	gtg
GRZ40	Notho	p	1	>GRZ40_0_Nothop		V--N--A--I--S--F--H--P--V--H--G--T--L--A--T--V--G--S--D--G--R--F--S--F--W--D--K--D--A--R--T--K--L--K--T--S--E--Q--L--D--Q--P--I--T--A--C--C--F--N--H--N--G--N--I--F--A--Y--A--S--S--Y--D--W--S--K--
GRZ40	Stickle	nt	1	>GRZ40_0_Stickle	cag	GTGAATGCCATCTCCTTCCACCCTGTCCACGGCACTCTGGCTACTGTGGGCTCAGATGGGCGCTTCAGCTTTTGGGACAAAGACGCACGCACAAAGTTGAAGACCTCAGAGCAGCTCGACCAGCCTATTACAGCGTGCTGCTTCAACAGCAACGGCAACATCTTTGCGTATGCCTCCAGTTACGACTGGTCAAAG	gta
GRZ40	Stickle	p	1	>GRZ40_0_Sticklep		V--N--A--I--S--F--H--P--V--H--G--T--L--A--T--V--G--S--D--G--R--F--S--F--W--D--K--D--A--R--T--K--L--K--T--S--E--Q--L--D--Q--P--I--T--A--C--C--F--N--S--N--G--N--I--F--A--Y--A--S--S--Y--D--W--S--K--
GRZ40	Tetra	nt	1	>GRZ40_0_Tetra	tag	GTGAACGCCATCTCCTTCCACCCTGTCCACGGCACGCTGGCTACCGTGGGCTCAGACGGACGCTTCAGCTTCTGGGACAAAGACGCCCGCACCAAGTTAAAGACCTCGGAGCAGCTGGACCAGCCAATCACGGCCTGCTGCTTCAATCACAACGGCAACATCTTTGCATACGCCTCCAGCTACGACTGGTCGAAG	gtg
GRZ40	Tetra	p	1	>GRZ40_0_Tetrap		V--N--A--I--S--F--H--P--V--H--G--T--L--A--T--V--G--S--D--G--R--F--S--F--W--D--K--D--A--R--T--K--L--K--T--S--E--Q--L--D--Q--P--I--T--A--C--C--F--N--H--N--G--N--I--F--A--Y--A--S--S--Y--D--W--S--K--
GRZ40	Zebra	nt	1	>GRZ40_0_Zebra	tag	GTGAATGCTATCTCCTTTCACCCTGTCCATGGCACACTGGCGACAGTAGGCTCTGATGGGCGCTTCAGTTTCTGGGATAAAGATGCCCGTACTAAGCTGAAGACTTCTGAACAATTAGATCAACCAATAACAGCTTGTTGCTTCAATCACAATGGGAATATATTTGCCTATGCATCAAGTTATGACTGGTCCAAG	gta
GRZ40	Zebra	p	1	>GRZ40_0_Zebrap		V--N--A--I--S--F--H--P--V--H--G--T--L--A--T--V--G--S--D--G--R--F--S--F--W--D--K--D--A--R--T--K--L--K--T--S--E--Q--L--D--Q--P--I--T--A--C--C--F--N--H--N--G--N--I--F--A--Y--A--S--S--Y--D--W--S--K--
GRZ42	Human	nt	1	>GRZ42_1_Human	tag	GATGCACATTCACAAGGTGAGGTGGTATCATGCTTGGAGAAAGGCCTGGTGAAAGAAGCAGAAGAAAGAGAACCCAAGATTCAAGTTTCTGAACTCTGCAAGAAAGCCATTCTCCGGGTGGCTGAGCTGTCATCGGATGACTTTCACTTAGACCGGCATTTATATTTTGCTTGCCGAGATGATCGGGAGCGTTTTTGTGAAAAT	gtg
GRZ42	Human	p	1	>GRZ42_1_Humanp		D--A--H--S--Q--G--E--V--V--S--C--L--E--K--G--L--V--K--E--A--E--E--R--E--P--K--I--Q--V--S--E--L--C--K--K--A--I--L--R--V--A--E--L--S--S--D--D--F--H--L--D--R--H--L--Y--F--A--C--R--D--D--R--E--R--F--C--E--N--
GRZ42	Medaka	nt	1	>GRZ42_1_Medaka	cag	GACATCCACTCGCAGGGTGAGGTCATCGCCTGTCTGGAGAAGGGTTTGATCCGGGAGGAGGAGGGGCAGCCAGGCGCTCACCACATCAAGGACGACTGTAAGAAGGCCATCATGCGGGTGGCTGAGCTCTCTTCGGACGACTTCCACCTGGATCGCTACCTGTACTTGGCCTGCAGAGATGACAGAGAGCGCTTCTGTGAAAAC	gtg
GRZ42	Medaka	p	1	>GRZ42_1_Medakap		D--I--H--S--Q--G--E--V--I--A--C--L--E--K--G--L--I--R--E--E--E--G--Q--P--G--A--H--H--I--K--D--D--C--K--K--A--I--M--R--V--A--E--L--S--S--D--D--F--H--L--D--R--Y--L--Y--L--A--C--R--D--D--R--E--R--F--C--E--N--
GRZ42	Notho	nt	1	>GRZ42_1_Notho	...	__________________________________________________________________________________________________GCAAAAGTCCATTATGAGAGTAGCAGAACTGTCCTCGGATGACTTTCATCTGGATCGTTACCTGTACTTCGCCTGCAGAGAAGACCGAGAGCGCTTCTGTGAAAAC	gtg
GRZ42	Notho	p	1	>GRZ42_1_Nothop		__________________________________________________________________________________________________-Q--K--S--I--M--R--V--A--E--L--S--S--D--D--F--H--L--D--R--Y--L--Y--F--A--C--R--E--D--R--E--R--F--C--E--N--
GRZ42	Stickle	nt	1	>GRZ42_1_Stickle	cag	GACGTCCACTCTCAGGGCGAGGTCATCGCCTGTCTGGAGAAGGCTTTGGTGCGGGAGGCCGAGGAGCAGCAGGGGGCGCACCCCATCAAGGACGAGTGCAAGAGGTCCATCATGAGGGTGGCCGAGCTCTCTTCGGACGACTTCCATCTGGACCGGTACCTGTACTTCTCCTGCCGGGAGGACCGCGAGCGCTTCTGTGAAAAG	gtg
GRZ42	Stickle	p	1	>GRZ42_1_Sticklep		D--V--H--S--Q--G--E--V--I--A--C--L--E--K--A--L--V--R--E--A--E--E--Q--Q--G--A--H--P--I--K--D--E--C--K--R--S--I--M--R--V--A--E--L--S--S--D--D--F--H--L--D--R--Y--L--Y--F--S--C--R--E--D--R--E--R--F--C--E--K--
GRZ42	Tetra	nt	1	>GRZ42_1_Tetra	cag	GACGTGCACTCGCAGGGCGAGGTCATCGCCTGTCTGGAGAAGGGCTTGGTCCGCGAGGCGGAGCAGCAGGCGGACGTGCACGTCATCAGAGACGAGTGCAAGAAGGCCATCATGAGGGTGGCCGAGCTGTCCTCAGACGACTTCCACCTGGACCGCCACCTCTACTTCTCCTGCCGCGAGGACCGCGAGCGCTTCTGTGAAAAC	gtg
GRZ42	Tetra	p	1	>GRZ42_1_Tetrap		D--V--H--S--Q--G--E--V--I--A--C--L--E--K--G--L--V--R--E--A--E--Q--Q--A--D--V--H--V--I--R--D--E--C--K--K--A--I--M--R--V--A--E--L--S--S--D--D--F--H--L--D--R--H--L--Y--F--S--C--R--E--D--R--E--R--F--C--E--N--
GRZ42	Zebra	nt	1	>GRZ42_1_Zebra	aag	GACTTGCATTCCCAGGGTGATGTGATTGCTTGCCTGGAAAGAGCTCTGGTCAGAGAGGCTGAGCAGCAGGACAAGGCTCATCAAATCAAAGACCAATGCAAGAAGTCAATCATGAGAGTGGCCGAACTGTCAGCCGACGACTTCCACCTCGACCGATACCTCTACTTCTCCTGCAGAGACGACCGAGAGCGTTTTTGTGAACAG	gtn
GRZ42	Zebra	p	1	>GRZ42_1_Zebrap		D--L--H--S--Q--G--D--V--I--A--C--L--E--R--A--L--V--R--E--A--E--Q--Q--D--K--A--H--Q--I--K--D--Q--C--K--K--S--I--M--R--V--A--E--L--S--A--D--D--F--H--L--D--R--Y--L--Y--F--S--C--R--D--D--R--E--R--F--C--E--Q--
GRZ42	Human	nt	2	>GRZ42_2_Human	tag	ACACAAGCTGGTGAGGGCAGAGTGTATAAGTGCCTCTTTAACCATAAATTTGAAGAATCCATGAGTGAAAAG	gta
GRZ42	Human	p	2	>GRZ42_2_Humanp		T--Q--A--G--E--G--R--V--Y--K--C--L--F--N--H--K--F--E--E--S--M--S--E--K--
GRZ42	Medaka	nt	2	>GRZ42_2_Medaka	cag	ACGCTGGCTGGAGAGGGGCGCGTGTACAAATGTCTCTTCAATCATAAGTTTGAGGAGGCCATGTCTGAGAAG	gta
GRZ42	Medaka	p	2	>GRZ42_2_Medakap		T--L--A--G--E--G--R--V--Y--K--C--L--F--N--H--K--F--E--E--A--M--S--E--K--
GRZ42	Notho	nt	2	>GRZ42_2_Notho	cag	ACTCTGGCTGGGGAGGGCCGTGTCTACAAATGTCTCTTCAATCATAAGTTTGAGGAGGCCATGTCTGAGAGG	gtg
GRZ42	Notho	p	2	>GRZ42_2_Nothop		T--L--A--G--E--G--R--V--Y--K--C--L--F--N--H--K--F--E--E--A--M--S--E--R--
GRZ42	Stickle	nt	2	>GRZ42_2_Stickle	cag	ACGCTGGCCGGAGAGGGACGAGTTTACAAATGTCTCTTCAATCACAAGTTCGAGGAGGCGATGACGGAGAGG	gtg
GRZ42	Stickle	p	2	>GRZ42_2_Sticklep		T--L--A--G--E--G--R--V--Y--K--C--L--F--N--H--K--F--E--E--A--M--T--E--R--
GRZ42	Tetra	nt	2	>GRZ42_2_Tetra	cag	GTCCTGGCCGGGGAGGGCCGCGTCTACAAGTGTCTCTTCAACCACAAGTTTGAGGAGGCCATGACGGAGCGG	gtg
GRZ42	Tetra	p	2	>GRZ42_2_Tetrap		V--L--A--G--E--G--R--V--Y--K--C--L--F--N--H--K--F--E--E--A--M--T--E--R--
GRZ42	Zebra	nt	2	>GRZ42_2_Zebra	tag	ATTCCAGCTGGAGAAGGGAAAGTCTACAAGTGTCTCTTCAACCACAAGTTTGAGGAGGGCATGTCTGATAAG	gtg
GRZ42	Zebra	p	2	>GRZ42_2_Zebrap		I--P--A--G--E--G--K--V--Y--K--C--L--F--N--H--K--F--E--E--G--M--S--D--K--
GRZ42	Human	nt	3	>GRZ42_3_Human	cag	TGTCGAGAAGCACTTACAACCCGCCAAAAGCTGATTGCCCAGGATTATAAAGTCAGTTATTCATTGGCCAAATCCTGTAAAAGTGACTTGAAGAAATACCGGTGCAATGTGGAAAACCTTCCGCGATCGCGTGAAGCCAGGCTCTCCTACTTGTTAATGTGCCTGGAGTCAGCTGTACACAGAG	gta
GRZ42	Human	p	3	>GRZ42_3_Humanp		C--R--E--A--L--T--T--R--Q--K--L--I--A--Q--D--Y--K--V--S--Y--S--L--A--K--S--C--K--S--D--L--K--K--Y--R--C--N--V--E--N--L--P--R--S--R--E--A--R--L--S--Y--L--L--M--C--L--E--S--A--V--H--R--
GRZ42	Medaka	nt	3	>GRZ42_3_Medaka	cag	TGCCGCGAGGCTCTGACCACCAGGCAGAAGCTGATCGCACAAGACTACAAGGTGAGCTACTCGCTGGCCAAAGCCTGCAAGTCTGACCTGAGAAAGTTCCACTGCAACGTGGACACCAGCCTGCCGCGGGCCCGAGAAGCACGCCTCTCCTTCTTGTTGCTCTGTCTGGAGTCTGCTGTTCATCGGG	gtg
GRZ42	Medaka	p	3	>GRZ42_3_Medakap		C--R--E--A--L--T--T--R--Q--K--L--I--A--Q--D--Y--K--V--S--Y--S--L--A--K--A--C--K--S--D--L--R--K--F--H--C--N--V--D--T--S--L--P--R--A--R--E--A--R--L--S--F--L--L--L--C--L--E--S--A--V--H--R--
GRZ42	Notho	nt	3	>GRZ42_3_Notho	tag	TGCCGTGAGGCGCTGACTACTCGGCAGAAGCTGATAGCTCAGGACTACAAGGTGAGCTACTCCCTGGCTAAAGCATGCAAGTCAGACCTGAGGAAGTACCGCTGCAATGTGGACGCCAACATGTCTCGAGCCCGAGATACTCGTCTGTCCTACCTGCTGCTGTGTCTGGAGGCTGCTGTTCACAGAG	gta
GRZ42	Notho	p	3	>GRZ42_3_Nothop		C--R--E--A--L--T--T--R--Q--K--L--I--A--Q--D--Y--K--V--S--Y--S--L--A--K--A--C--K--S--D--L--R--K--Y--R--C--N--V--D--A--N--M--S--R--A--R--D--T--R--L--S--Y--L--L--L--C--L--E--A--A--V--H--R--
GRZ42	Stickle	nt	3	>GRZ42_3_Stickle	cag	TGCCGCGAGGCGTTGACCACCAGGCAGAAGCTGATCGCTCAGGACTACAAGGTGAGCTACTCGCTGGCCAAGGCCTGCAAGTCGGACCTGAGGAAGTACCACTGCAGCGCCGACAGCAACATGCCGCGGGCCCGCGAGGCCCGCCTCTCCTACCTGCTACTGTGCCTGGAGTCGGCTGTGCACCGAG	gta
GRZ42	Stickle	p	3	>GRZ42_3_Sticklep		C--R--E--A--L--T--T--R--Q--K--L--I--A--Q--D--Y--K--V--S--Y--S--L--A--K--A--C--K--S--D--L--R--K--Y--H--C--S--A--D--S--N--M--P--R--A--R--E--A--R--L--S--Y--L--L--L--C--L--E--S--A--V--H--R--
GRZ42	Tetra	nt	3	>GRZ42_3_Tetra	cag	TGTCCCGAGGCGCTAACCACCAGGCAGAAGCTCATCGCCCATTACTACAGAGTCAGCTACTCGCTGGCCAAAGCCTGTAAGCTGGACCTGAGGAAGCAGCGCTGCAGCCTGGACACCAGCCTGCCGAGGGCCCGGGAGGCCCGGCTCTCCTACCTGCTGCTGTGTCTGGAGGCCGCCGTGCACCGCG	gtg
GRZ42	Tetra	p	3	>GRZ42_3_Tetrap		C--P--E--A--L--T--T--R--Q--K--L--I--A--H--Y--Y--R--V--S--Y--S--L--A--K--A--C--K--L--D--L--R--K--Q--R--C--S--L--D--T--S--L--P--R--A--R--E--A--R--L--S--Y--L--L--L--C--L--E--A--A--V--H--R--
GRZ42	Zebra	nt	3	>GRZ42_3_Zebra	cag	TGCAGAAACGCCCTGACCACTCGGCAGAAGCTCATTGCGCAAGATTATAAGGTCAGTTACTCCCTCGCGAAGGCTTGCAAGGCCGACCTGCGCAAGTACCGCTGTAATCCAGACACCAGCATGCCTCGTGCTCGAGAGGCCCGACTGTCCTACCTGCTGCTCTGCCTGGAGTCGGCTGTTCACAGAG	gtc
GRZ42	Zebra	p	3	>GRZ42_3_Zebrap		C--R--N--A--L--T--T--R--Q--K--L--I--A--Q--D--Y--K--V--S--Y--S--L--A--K--A--C--K--A--D--L--R--K--Y--R--C--N--P--D--T--S--M--P--R--A--R--E--A--R--L--S--Y--L--L--L--C--L--E--S--A--V--H--R--
GRZ42	Human	nt	4	>GRZ42_4_Human	tag	GGCGACAAGTCAGCAGTGAGTGCCAGGGGGAGATGCTGGATTACCGACGCATGTTGATGGAAGACTTTTCTCTGAGCCCTGAGATCATCCTAAGCTGTCGGGGGGAGATTGAACACCATTGTTCCGGATTACATCGAAAAGGGCGGACCCTACACTGTCTGATGAAAGTAGTTCGAGGGGAGAAGGGGAACCTTGGAATGAACTGCCAGCAGGCG	gta
GRZ42	Human	p	4	>GRZ42_4_Humanp		--R--Q--V--S--S--E--C--Q--G--E--M--L--D--Y--R--R--M--L--M--E--D--F--S--L--S--P--E--I--I--L--S--C--R--G--E--I--E--H--H--C--S--G--L--H--R--K--G--R--T--L--H--C--L--M--K--V--V--R--G--E--K--G--N--L--G--M--N--C--Q--Q--A--
GRZ42	Medaka	nt	4	>GRZ42_4_Medaka	cag	GTCGAGTCGTGAGTGGAGAGTGTCAGGGCGAGATGATGGACTACAGGCGGATGCTGATGGAGGACTTCTCCTTGAGCCCAGAGATCGTACTCAACTGTCGCACTGAGATCGAGACCCACTGCTCTGGTTTGCACCGTAAAGGGAGGACGTTGCACTGCCTGATGAGGGTCGGCCGAGGAGACGTGGGGTCCATCGAGCCCAACTGTCAGAAGGCG	gta
GRZ42	Medaka	p	4	>GRZ42_4_Medakap		--R--V--V--S--G--E--C--Q--G--E--M--M--D--Y--R--R--M--L--M--E--D--F--S--L--S--P--E--I--V--L--N--C--R--T--E--I--E--T--H--C--S--G--L--H--R--K--G--R--T--L--H--C--L--M--R--V--G--R--G--D--V--G--S--I--E--P--N--C--Q--K--A--
GRZ42	Notho	nt	4	>GRZ42_4_Notho	cag	GCCGCGTGGTTAGCGGTGAGTGTCAGGGCGAGATGATGGACTACTGGCGGATGCTGATGGAGGACTTCTCCCTGAGT__________________________________________________________________________________________________________________________________________	...
GRZ42	Notho	p	4	>GRZ42_4_Nothop		--R--V--V--S--G--E--C--Q--G--E--M--M--D--Y--W--R--M--L--M--E--D--F--S--L--S--____________________________________________________________________________________________________________________________________________
GRZ42	Stickle	nt	4	>GRZ42_4_Stickle	cag	GCCGCGTGGTAATCGGCGAGTGTCAGGGCGAGATGATGGACTACAGGCGGATGCTGATGGAGGACTTCTCCCTGAGTCCGGAGATCGTGCTTCACTGCCGGGCGGAGATCGAGGGCCACTGCTCGGGCCTCCACCGCAAGGGCCGCACGCTGCACTGCCTGATGAGGGTCGGCCGGGGGGACGCCGGCGCCATCGACGCCAACTGCCAGAGGGCG	gta
GRZ42	Stickle	p	4	>GRZ42_4_Sticklep		--R--V--V--I--G--E--C--Q--G--E--M--M--D--Y--R--R--M--L--M--E--D--F--S--L--S--P--E--I--V--L--H--C--R--A--E--I--E--G--H--C--S--G--L--H--R--K--G--R--T--L--H--C--L--M--R--V--G--R--G--D--A--G--A--I--D--A--N--C--Q--R--A--
GRZ42	Tetra	nt	4	>GRZ42_4_Tetra	cag	GTCGCTCCGTCAGCGGCGAGTGTCAGGGCGAGATGCTGGACTACCGACGGATGCTGATGGAGGACTTCTCCCTGAGTCCGGAGATCGTGCTGCACTGCCGGGCGGAGATCGAGACGCACTGCTCCGGCCTGCACCGCAAAGGCCGCACGTTGCACTGCCTGATGAGGATCGGCCGCGACCGCAGCTCCACCATCGACGTCGTCTGCCAGAGAGCC	gta
GRZ42	Tetra	p	4	>GRZ42_4_Tetrap		--R--S--V--S--G--E--C--Q--G--E--M--L--D--Y--R--R--M--L--M--E--D--F--S--L--S--P--E--I--V--L--H--C--R--A--E--I--E--T--H--C--S--G--L--H--R--K--G--R--T--L--H--C--L--M--R--I--G--R--D--R--S--S--T--I--D--V--V--C--Q--R--A--
GRZ42	Zebra	nt	4	>GRZ42_4_Zebra	cag	GCCGTACGGTGAGCGGTGACTGTCAGGCAGAGATGCTGGACTACAGACGGATGCTGATGGAGGATTTCTCTCTGAGTCCGGAGATCGTATTACACTGTCGAGGAGAGATCGAGGCTCACTGTTCAGGCCTTCACCGCAAGGGCCGAACGCTGCACTGCCTGATGAGGGTCGCACGCGGGGACACGGGGAAGGGCGCAGTGGACAACCTCTGCCAGACCGCT	gta
GRZ42	Zebra	p	4	>GRZ42_4_Zebrap		--R--T--V--S--G--D--C--Q--A--E--M--L--D--Y--R--R--M--L--M--E--D--F--S--L--S--P--E--I--V--L--H--C--R--G--E--I--E--A--H--C--S--G--L--H--R--K--G--R--T--L--H--C--L--M--R--V--A--R--G--D--T--G--K--G--A--V--D--N--L--C--Q--T--A--
GRZ44	Human	nt	1	>GRZ44_1_Human	cag	ACACTATTGTGTAACTATCCCCGAAATTCTACCCAAATTGCTTCTGTCTGTTAAATGGAATTCTAGAGATGAAGTAGCCCAG	gta
GRZ44	Human	p	1	>GRZ44_1_Humanp		-H--Y--C--V--T--I--P--E--I--L--P--K--L--L--L--S--V--K--W--N--S--R--D--E--V--A--Q--
GRZ44	Medaka	nt	1	>GRZ44_1_Medaka	tag	GCATTCCTGCATCAATATACCCGAGATCCTTCCCAAAATCCTCCTGGCTGTGAAGTGGAACTCCAGGGATGAAGTTGCTCAG	gtg
GRZ44	Medaka	p	1	>GRZ44_1_Medakap		-H--S--C--I--N--I--P--E--I--L--P--K--I--L--L--A--V--K--W--N--S--R--D--E--V--A--Q--
GRZ44	Notho	nt	1	>GRZ44_1_Notho_rc	tag	GTATCATTGTGTGAACATACCAGAGATTCTTCCTAAGATCCTCCTGGCTGTGAAATGGAACTCCAGAGATGAGGTAGCACAG	gtg
GRZ44	Notho	p	1	>GRZ44_1_Notho_rc_p		-Y--H--C--V--N--I--P--E--I--L--P--K--I--L--L--A--V--K--W--N--S--R--D--E--V--A--Q--
GRZ44	Stickle	nt	1	>GRZ44_1_Stickle	cag	ACAAGACTGCGTCAACATGCCGGAGATCCTTCCCAAGATCCTCCTGGCTGTGAAATGGAACTCAAGAGATGAGATTGCCCAG	gta
GRZ44	Stickle	p	1	>GRZ44_1_Sticklep		-Q--D--C--V--N--M--P--E--I--L--P--K--I--L--L--A--V--K--W--N--S--R--D--E--I--A--Q--
GRZ44	Tetra	nt	1	>GRZ44_1_Tetra	cag	ACAAGACTGCCTCAACATGCCAGAGATTCTCCCCAAGATCCTCCTTGCTGTGAAATGGAACTCCAGGGATGAGATCGCTCAG	gtc
GRZ44	Tetra	p	1	>GRZ44_1_Tetrap		-Q--D--C--L--N--M--P--E--I--L--P--K--I--L--L--A--V--K--W--N--S--R--D--E--I--A--Q--
GRZ44	Zebra	nt	1	>GRZ44_1_Zebra	cag	GCAGTATTGTGTAAATATACCAGAAATCCTGCCCAAGATTCTGCTGGCGGTGAAGTGGAATTCCAGAGATGAAGTTGCACAG	atgta
GRZ44	Zebra	p	1	>GRZ44_1_Zebrap		-Q--Y--C--V--N--I--P--E--I--L--P--K--I--L--L--A--V--K--W--N--S--R--D--E--V--A--Q--
GRZ44	Human	nt	2	>GRZ44_2_Human	cag	ATGTATTGCTTGGTAAAAGATTGGCCTCCAATCAAACCTGAACAGGCTATGGAACTTCTGGACTGTAATTACCCAGATCCTATGGTTCGAGGTTTTGCTGTTCGGTGCTTGGAAAAATATTTAACAGATGACAAACTTTCTCAGTATTTAATTCAGCTAGTACAG	gta
GRZ44	Human	p	2	>GRZ44_2_Humanp		M--Y--C--L--V--K--D--W--P--P--I--K--P--E--Q--A--M--E--L--L--D--C--N--Y--P--D--P--M--V--R--G--F--A--V--R--C--L--E--K--Y--L--T--D--D--K--L--S--Q--Y--L--I--Q--L--V--Q--
GRZ44	Medaka	nt	2	>GRZ44_2_Medaka	tag	ATGTATTGCCTTCTGAAAGACTGGCCTGCAATAAAGCCAGAACAAGCCATGGAGCTGCTGGATTGCAACTTCCCAGATCCTATGATCAGAGAGTTTGCCGTCAAGTGCCTTGAGAAATACCTGACTGATGATAAACTCTCTCAGTATCTTATTCAGCTGGTTCAG	gta
GRZ44	Medaka	p	2	>GRZ44_2_Medakap		M--Y--C--L--L--K--D--W--P--A--I--K--P--E--Q--A--M--E--L--L--D--C--N--F--P--D--P--M--I--R--E--F--A--V--K--C--L--E--K--Y--L--T--D--D--K--L--S--Q--Y--L--I--Q--L--V--Q--
GRZ44	Notho	nt	2	>GRZ44_2_Notho_rc	cag	ATGTATTGCCTTCTCAAAGACTGGCCTGCGATTAAGCCCGAACAAGCCATGGAGTTGCTGGATTGTAACTTCCCCGACCCAATGATCAGAGACTTTGCTGTGAAGTGCCTTGAGAAATACCTGACTGATGACAAACTCTCCCAGTACCTCATTCAGCTGGTTCAG	gtg
GRZ44	Notho	p	2	>GRZ44_2_Notho_rc_p		M--Y--C--L--L--K--D--W--P--A--I--K--P--E--Q--A--M--E--L--L--D--C--N--F--P--D--P--M--I--R--D--F--A--V--K--C--L--E--K--Y--L--T--D--D--K--L--S--Q--Y--L--I--Q--L--V--Q--
GRZ44	Stickle	nt	2	>GRZ44_2_Stickle	tag	ATGTATTGCCTCCTGAAGGACTGGCCTGCTATCAAACCAGAGCAAGCCATGGAGTTGCTGGATTGCAACTTTCCTGATCCTATGATCAGAGAGTTTGCAGTAAAGTGCCTTGAGAAATACTTAACTGATGACAAACTCTCCCAGTACCTCATTCAACTGGTGCAG	gtg
GRZ44	Stickle	p	2	>GRZ44_2_Sticklep		M--Y--C--L--L--K--D--W--P--A--I--K--P--E--Q--A--M--E--L--L--D--C--N--F--P--D--P--M--I--R--E--F--A--V--K--C--L--E--K--Y--L--T--D--D--K--L--S--Q--Y--L--I--Q--L--V--Q--
GRZ44	Tetra	nt	2	>GRZ44_2_Tetra	cag	ATGTACTGCCTCCTGAAGGACTGGCCCGCCATCAGGCCAGAACAAGCCATGGAGCTCCTGGACTGTAACTTCCCCGACCCCATGATTCGAGCCTTCGCTGTAAAGTGCCTTGAGAAATACCTAACGGATGACAAACTCTCCCAGTACCTCATTCAGCTGGTTCAG	gtg
GRZ44	Tetra	p	2	>GRZ44_2_Tetrap		M--Y--C--L--L--K--D--W--P--A--I--R--P--E--Q--A--M--E--L--L--D--C--N--F--P--D--P--M--I--R--A--F--A--V--K--C--L--E--K--Y--L--T--D--D--K--L--S--Q--Y--L--I--Q--L--V--Q--
GRZ44	Zebra	nt	2	>GRZ44_2_Zebra	cag	ATGTATTGCCTTCTGAAAGATTGGCCTGCAATAAAGCCGGAACAAGCCATGGAGTTGCTTGACTGTAACTACCCTGATCCAATGATCCGAGACTTTGCGGTTCGGTGCCTTGAGAAGTATCTAACCGATGACAAACTCTCGCAGTACCTCATTCAATTGGTTCAG	gta
GRZ44	Zebra	p	2	>GRZ44_2_Zebrap		M--Y--C--L--L--K--D--W--P--A--I--K--P--E--Q--A--M--E--L--L--D--C--N--Y--P--D--P--M--I--R--D--F--A--V--R--C--L--E--K--Y--L--T--D--D--K--L--S--Q--Y--L--I--Q--L--V--Q--
GRZ44	Human	nt	3	>GRZ44_3_Human	tag	GTCCTAAAATATGAACAATATTTGGATAACTTGCTTGTGAGATTTTTACTGAAGAAAGCATTGACTAATCAAAGGATTGGGCACTTTTTCTTTTGGCATTTAAA	gta
GRZ44	Human	p	3	>GRZ44_3_Humanp		V--L--K--Y--E--Q--Y--L--D--N--L--L--V--R--F--L--L--K--K--A--L--T--N--Q--R--I--G--H--F--F--F--W--H--L----
GRZ44	Medaka	nt	3	>GRZ44_3_Medaka	cag	GTTTTAAAATATGAGCAGTACCTTGATAACCCACTTGCACGTTTCCTGTTGAAAAAGGCTTTAACCAATCAAAGGATAGGACATTTCTTCTTCTGGCATTTAAA	gta
GRZ44	Medaka	p	3	>GRZ44_3_Medakap		V--L--K--Y--E--Q--Y--L--D--N--P--L--A--R--F--L--L--K--K--A--L--T--N--Q--R--I--G--H--F--F--F--W--H--L----
GRZ44	Notho	nt	3	>GRZ44_3_Notho_rc	cag	GTTCTGAAGTATGAGCAATACCTCGATAATCCACTTGCACGCTTTCTGCTGAAAAAAGCATTAACCAATCAGAGGATAGGACATTTCTTCTTCTGGCATTTAAA	gtg
GRZ44	Notho	p	3	>GRZ44_3_Notho_rc_p		V--L--K--Y--E--Q--Y--L--D--N--P--L--A--R--F--L--L--K--K--A--L--T--N--Q--R--I--G--H--F--F--F--W--H--L----
GRZ44	Stickle	nt	3	>GRZ44_3_Stickle	cag	GTTCTTAAGTATGAGCAGTACCTTGATAACCCACTGGCACGTTTCCTGCTGAAAAGGGCCTTAACCAATCAGAGGATAGGACATTTTTTCTTCTGGCATTTAAA	gtg
GRZ44	Stickle	p	3	>GRZ44_3_Sticklep		V--L--K--Y--E--Q--Y--L--D--N--P--L--A--R--F--L--L--K--R--A--L--T--N--Q--R--I--G--H--F--F--F--W--H--L----
GRZ44	Tetra	nt	3	>GRZ44_3_Tetra	tag	GTCCTTAAATACGAGCAGTACCTTGATAACCCACTTGCACGCTTCCTTTTAAAAAGAGCATTAACCAATCAGAGGATTGGACACTTCTTCTTTTGGCATTTAAA	gta
GRZ44	Tetra	p	3	>GRZ44_3_Tetrap		V--L--K--Y--E--Q--Y--L--D--N--P--L--A--R--F--L--L--K--R--A--L--T--N--Q--R--I--G--H--F--F--F--W--H--L----
GRZ44	Zebra	nt	3	>GRZ44_3_Zebra	tag	GTTTTGAAGTACGAGCAGTATCTTGATAACCCACTGGTGCGATTTCTGCTAAAAAAAGCTCTCACCAACCAGAGGATTGGGCACTTCTTCTTTTGGCATTTGAA	gta
GRZ44	Zebra	p	3	>GRZ44_3_Zebrap		V--L--K--Y--E--Q--Y--L--D--N--P--L--V--R--F--L--L--K--K--A--L--T--N--Q--R--I--G--H--F--F--F--W--H--L----
GRZ44	Human	nt	4	>GRZ44_4_Human	tag	ATCTGAGATGCACAATAAAACAGTTAGCCAGAGGTTTGGCCTGCTTTTGGAGTCCTATTGTCGTGCATGTGGGATGTATTTGAAGCACCTGAATAGGCAAGTCGAGGCAATGGAAAAGCTCATTAACTTAACTGACATTCTCAAACAGGAGAAGAAGGATGAAACACAAAAG	gta
GRZ44	Human	p	4	>GRZ44_4_Humanp		-S--E--M--H--N--K--T--V--S--Q--R--F--G--L--L--L--E--S--Y--C--R--A--C--G--M--Y--L--K--H--L--N--R--Q--V--E--A--M--E--K--L--I--N--L--T--D--I--L--K--Q--E--K--K--D--E--T--Q--K--
GRZ44	Medaka	nt	4	>GRZ44_4_Medaka	aag	ATCAGAGATGCACAACAAGACGGTGAGCCAGCGGTTCGGCCTGCTGCTGGAGTCCTACTGCCGGGCCTGTGGCATGTACCTGAAGCACCTGAGCCGGCAGGTGGAGGCCATGGAGAAGCTAATCAATCTCACCGACCTCCTCAAACAGGAGAAAAAAGATGAGGCGCAGAAG	gta
GRZ44	Medaka	p	4	>GRZ44_4_Medakap		-S--E--M--H--N--K--T--V--S--Q--R--F--G--L--L--L--E--S--Y--C--R--A--C--G--M--Y--L--K--H--L--S--R--Q--V--E--A--M--E--K--L--I--N--L--T--D--L--L--K--Q--E--K--K--D--E--A--Q--K--
GRZ44	Notho	nt	4	>GRZ44_4_Notho_rc	aag	ATCAGAGATGCACAACAAGACGGTGAGCCAGCGGTTCGGCTTGCTGCTGGAGTCGTACTGCCGGGCCTGCGGCATGTACCTGAAGCACCTGAGCAGACAGGTGGAAGCCATGGAGAAGCTCATAAATCTGACTGAACTCCTCAAACAGGAGAAAAAAGATGAGGCGCAGAAG	gta
GRZ44	Notho	p	4	>GRZ44_4_Notho_rc_p		-S--E--M--H--N--K--T--V--S--Q--R--F--G--L--L--L--E--S--Y--C--R--A--C--G--M--Y--L--K--H--L--S--R--Q--V--E--A--M--E--K--L--I--N--L--T--E--L--L--K--Q--E--K--K--D--E--A--Q--K--
GRZ44	Stickle	nt	4	>GRZ44_4_Stickle	cag	GTCAGAGATGCACAACAAGACAGTGAGCCAGCGGTTTGGGCTGCTGTTGGAGTCGTACTGCCGGGCCTGTGGCATGTATCTAAAGCACCTGAGCCGACAGGTGGAGGCCATGGAGAAACTCATCAATCTCACTGACCTCCTCAAACAGGAGAAAAAAGATGAGGCGCAGAAG	gta
GRZ44	Stickle	p	4	>GRZ44_4_Sticklep		-S--E--M--H--N--K--T--V--S--Q--R--F--G--L--L--L--E--S--Y--C--R--A--C--G--M--Y--L--K--H--L--S--R--Q--V--E--A--M--E--K--L--I--N--L--T--D--L--L--K--Q--E--K--K--D--E--A--Q--K--
GRZ44	Tetra	nt	4	>GRZ44_4_Tetra	cag	GTCGGAGATGCACAACAAGACGGTGAGCCAGCGCTTCGGCCTGCTGCTGGAGTCCTACTGCCGCGCCTGTGGCATGTATCTGAAGCACCTGAGCAGGCAGGTGGAGGCCATGGAGAAGCTCATCAATCTCACCGATCTCCTCAAACAGGAGAAGAAGGATGAGGCTCAGAAG	gta
GRZ44	Tetra	p	4	>GRZ44_4_Tetrap		-S--E--M--H--N--K--T--V--S--Q--R--F--G--L--L--L--E--S--Y--C--R--A--C--G--M--Y--L--K--H--L--S--R--Q--V--E--A--M--E--K--L--I--N--L--T--D--L--L--K--Q--E--K--K--D--E--A--Q--K--
GRZ44	Zebra	nt	4	>GRZ44_4_Zebra	cag	GTCAGAGATGCACAATAAAACTGTGAGTCAGCGGTTTGGCCTACTGCTGGAGTCGTACTGCCGCGCGTGTGGCATGTACCTGAAGCACCTGAGCAGACAAGTGGAGGCCATGGAGAAGCTCATCAACCTCACAGACATTCTCAAACAGGAGAAGAAGGATGAAACTCAGAAG	gta
GRZ44	Zebra	p	4	>GRZ44_4_Zebrap		-S--E--M--H--N--K--T--V--S--Q--R--F--G--L--L--L--E--S--Y--C--R--A--C--G--M--Y--L--K--H--L--S--R--Q--V--E--A--M--E--K--L--I--N--L--T--D--I--L--K--Q--E--K--K--D--E--T--Q--K--
MSRA	Human	nt	1	>MSRA_1_Homo	...	ATGCTCTCGGCCACCCGGAGGGCTTGCCAGCTCCTCCTCCTCCACAGCCTCTTTCCCGTCCCGAGGATGGGCAACTCGGCCTCGAACATCGTCAGCCCCCAGGAGGCCTTGCCGGGCCGGAAGGAACAGACCCCTGTAGCGG	gta
MSRA	Human	p	1	>MSRA_1_Homop		M--L--S--A--T--R--R--A--C--Q--L--L--L--L--H--S--L--F--P--V--P--R--M--G--N--S--A--S--N--I--V--S--P--Q--E--A--L--P--G--R--K--E--Q--T--P--V--A---
MSRA	Medaka	nt	1	>MSRA_1_Medaka	...	ATGGTTTCAGCCTCGTTGCTTCGACCGATTTGGCGTCACTTTGTCAACAGAAGGATCATGGGAGACATGAACTTCAAAGCCCACATGCCGACGGCGGAAACGGCCCTACCGGGCCGGGACGGGAACCTCAAAGTGTCCG	gta
MSRA	Medaka	p	1	>MSRA_1_Medakap		M--V--S--A--S--L--L--R--P--I--W--R--H--F--V--N--R--R--I--M--G--D--M--N--F--K--A--H--M--P--T--A--E--T--A--L--P--G--R--D--G--N--L--K--V--S---
MSRA	Notho	nt	1	>MSRA_1_Notho	...	ATGGTCTCCGCCTCCTCCAGGCTCCGGCTGTTTTGGCGTCATTTCGTCAACGGTAGAATGGGAGACACGGCCTTCAAAGCCCAGCTGCCAACCCCAGACACGGCGTTACCTGGCCGGACCGACAGCATCAAAGTCTCCG	xxx
MSRA	Notho	p	1	>MSRA_1_Nothop		M--V--S--A--S--S--R--L--R--L--F--W--R--H--F--V--N--G--R--M--G--D--T--A--F--K--A--Q--L--P--T--P--D--T--A--L--P--G--R--T--D--S--I--K--V--S---
MSRA	Stickle	nt	1	>MSRA_1_Stickle	...	ATGGTCTCCGCCTCCAGGCTCCGTCTGATTTGGCGTCATTTTGTCAACAGTGGGATGGGAGAGATGGGCTCCAAAGCCCAAATGCCGACTCAAGCGACAGCGCTTCCCGGCCGGACCGAAGCCATCAAAGTATCCG	gta
MSRA	Stickle	p	1	>MSRA_1_Sticklep		M--V--S--A--S--R--L--R--L--I--W--R--H--F--V--N--S--G--M--G--E--M--G--S--K--A--Q--M--P--T--Q--A--T--A--L--P--G--R--T--E--A--I--K--V--S---
MSRA	Tetra	nt	1	>MSRA_1_Tetra	...	ATGCTAACTTCCTCCAGGCTGCGGCTCAGTTTTCGTCATTTTGTCAACGGTCGAATGGGAGACATGTCCTGCAAAGCCAAGCTGCCCACCCCAGAGACGGCGCTTCCCGGCCGGTCCGACAGCATCGAGGTGGCCG	gta
MSRA	Tetra	p	1	>MSRA_1_Tetrap		M--L--T--S--S--R--L--R--L--S--F--R--H--F--V--N--G--R--M--G--D--M--S--C--K--A--K--L--P--T--P--E--T--A--L--P--G--R--S--D--S--I--E--V--A---
MSRA	Zebra	nt	1	>MSRA_1_Zebra	...	ATGGTCGCGCGAACTTCCGTGCGTTTGATCTGGCGTCAATTTATCCAAAGTAGAATGGGAGAAATGTCTTCCAAAGTGCAAATGATATCGCCGGAGGAAGCGCTGCCTGGAAGGGAGCAGAGCATTAAAGTGTCAG	gta
MSRA	Zebra	p	1	>MSRA_1_Zebrap		M--V--A--R--T--S--V--R--L--I--W--R--Q--F--I--Q--S--R--M--G--E--M--S--S--K--V--Q--M--I--S--P--E--E--A--L--P--G--R--E--Q--S--I--K--V--S---
MSRA	Human	nt	2	>MSRA_2_Homo	tag	CCAAACATCATGTCAATGGCAACAGAACAGTCGAACCTTTCCCAGAGGGAACACAGATGGCTGTATTTG	gta
MSRA	Human	p	2	>MSRA_2_Homop		--K--H--H--V--N--G--N--R--T--V--E--P--F--P--E--G--T--Q--M--A--V--F--G
MSRA	Medaka	nt	2	>MSRA_2_Medaka	xxx	AGAAACACGACGTGAGTGGGAATCGCACCGTTCCACCTTTTCCAGCAGAAACGGAGATGGTTCTGTTCG	xxx
MSRA	Medaka	p	2	>MSRA_2_Medakap		--K--H--D--V--S--G--N--R--T--V--P--P--F--P--A--E--T--E--M--V--L--F--G
MSRA	Notho	nt	2	>MSRA_2_Notho	xxx	AGAAACATGATGTGAATGGAAACAGAACTGTTCCACCTTTTCCAGAAGGAACCCAGATGGTCGTGTTTG	xxx
MSRA	Notho	p	2	>MSRA_2_Nothop		--K--H--D--V--N--G--N--R--T--V--P--P--F--P--E--G--T--Q--M--V--V--F--G
MSRA	Stickle	nt	2	>MSRA_2_Stickle	cag	CCAAACACGACGTGAGCGGGAACAGGATTGTTCCACCTTTCCCAGAAGGGACAGAGACGGCTGTATTTG	gtg
MSRA	Stickle	p	2	>MSRA_2_Sticklep		--K--H--D--V--S--G--N--R--I--V--P--P--F--P--E--G--T--E--T--A--V--F---
MSRA	Tetra	nt	2	>MSRA_2_Tetra	cag	ACAAACACCACGTCAACGGCAACAAGACTCTTCCGCCTTTTCCTGAGGGAACAGAGATGGTCATGTTCG	gta
MSRA	Tetra	p	2	>MSRA_2_Tetrap		#VALUE!
MSRA	Zebra	nt	2	>MSRA_2_Zebra	cag	CTAAGCACGACGTGAATGGTAACAGGACAGTGCCACCGTTCCCAGAGGGATTGCAGATGGTCTTATTCG	gta
MSRA	Zebra	p	2	>MSRA_2_Zebrap		--K--H--D--V--N--G--N--R--T--V--P--P--F--P--E--G--L--Q--M--V--L--F---
MSRA	Human	nt	3	>MSRA_3_Homo	aag	GAATGGGATGTTTCTGGGGAGCTGAAAGGAAATTCTGGGTCTTGAAAGGAGTGTATTCAACTCAAGTTGGTTTTGCAGGAGGCTATACTTCAAATCCTACTTATAAAGAAGTCTGCTCAG	gta
MSRA	Human	p	3	>MSRA_3_Homop		--M--G--C--F--W--G--A--E--R--K--F--W--V--L--K--G--V--Y--S--T--Q--V--G--F--A--G--G--Y--T--S--N--P--T--Y--K--E--V--C--S---
MSRA	Medaka	nt	3	>MSRA_3_Medaka	cag	GAATGGGCTGTTTCTGGGGGGCAGAGAGGAAGTTCTGGAGGCAGAAAGGAGTTTACTCCACCCAGGTTGGATATTCTGGAGGATTCACCCCCAACCCCACCTACCAGGAGGTTTGCACAG	gta
MSRA	Medaka	p	3	>MSRA_3_Medakap		--M--G--C--F--W--G--A--E--R--K--F--W--R--Q--K--G--V--Y--S--T--Q--V--G--Y--S--G--G--F--T--P--N--P--T--Y--Q--E--V--C--T---
MSRA	Notho	nt	3	>MSRA_3_Notho	xxx	GAATGGGCTGTTTCTGGGGAGCAGAGAGGAAGTTCTGGACACAGAAAGGAGTTTATTCCACCCAGGTGGGCTACTGTGGAGGGTATACACCTAACCCCACATACAAGGAGGTGTGCACAG	xxx
MSRA	Notho	p	3	>MSRA_3_Nothop		--M--G--C--F--W--G--A--E--R--K--F--W--T--Q--K--G--V--Y--S--T--Q--V--G--Y--C--G--G--Y--T--P--N--P--T--Y--K--E--V--C--T---
MSRA	Stickle	nt	3	>MSRA_3_Stickle	cag	GCATGGGCTGCTTCTGGGGAGCAGAGAGAAAGTTCTGGAGACAAAATGGGGTTTATTCCCCCCAAGTGGGCTACGCAGGAGGATACACAGCTACCCCCACCTACAAGGAAGTGTGCACAG	gta
MSRA	Stickle	p	3	>MSRA_3_Sticklep		--M--G--C--F--W--G--A--E--R--K--F--W--R--Q--N--G--V--Y--S--P--Q--V--G--Y--A--G--G--Y--T--A--T--P--T--Y--K--E--V--C--T---
MSRA	Tetra	nt	3	>MSRA_3_Tetra	aag	GTATGGGCTGTTTCTGGGGTGCAGAGAGGAAGCTCTGGCGTCAGAAGGGAGTTTATTCCACTCAGGTGGGGTACTCGGGAGGGTACACGCCTAATCCCACCTACAGGGAGGTCTGCACAG	gta
MSRA	Tetra	p	3	>MSRA_3_Tetrap		--M--G--C--F--W--G--A--E--R--K--L--W--R--Q--K--G--V--Y--S--T--Q--V--G--Y--S--G--G--Y--T--P--N--P--T--Y--R--E--V--C--T---
MSRA	Zebra	nt	3	>MSRA_3_Zebra	cag	GTATGGGTTGTTTCTGGGGAGCGGAGAGGAAATTCTGGAGGCAAAAGGGGGTTTATTCCACTCAAGTGGGCTATTCAGGCGGTTACACCCCAAACCCTACCTATGAGGAGGTCTGCACTG	gta
MSRA	Zebra	p	3	>MSRA_3_Zebrap		--M--G--C--F--W--G--A--E--R--K--F--W--R--Q--K--G--V--Y--S--T--Q--V--G--Y--S--G--G--Y--T--P--N--P--T--Y--E--E--V--C--T---
MSRA	Human	nt	4	>MSRA_4_Homo	aag	AAAAAACTGGCCATGCAGAAGTCGTCCGAGTGGTGTACCAGCCAGAACACATGAGTTTTGAGGAACTGCTCAAGGTCTTCTGGGAGAATCACGACCCGACCCAAG	gta
MSRA	Human	p	4	>MSRA_4_Homop		--K--T--G--H--A--E--V--V--R--V--V--Y--Q--P--E--H--M--S--F--E--E--L--L--K--V--F--W--E--N--H--D--P--T--Q---
MSRA	Medaka	nt	4	>MSRA_4_Medaka	cag	GCCGGACCGGACACACCGAGGTGGTCAGGGTCGTCTTCTACCCTGAGAAGGTCAGCTTCACCGATCTCCTCAAAGTCTTCTGGGAAAGCCACAACCCGACTCAAG	gta
MSRA	Medaka	p	4	>MSRA_4_Medakap		--R--T--G--H--T--E--V--V--R--V--V--F--Y--P--E--K--V--S--F--T--D--L--L--K--V--F--W--E--S--H--N--P--T--Q---
MSRA	Notho	nt	4	>MSRA_4_Notho	xxx	GCAGGACGGGACACACCGAGGTGGTTCGGGTTGTTTTCCATCCAGATCGGATCAGTTTCTCCAGTCTTCTCAGAGTCTTCTGGGAAAGCCACGACCCGACTCAAG	xxx
MSRA	Notho	p	4	>MSRA_4_Nothop		--R--T--G--H--T--E--V--V--R--V--V--F--H--P--D--R--I--S--F--S--S--L--L--R--V--F--W--E--S--H--D--P--T--Q---
MSRA	Stickle	nt	4	>MSRA_4_Stickle	cag	GTATGACCGGCCACGCCGAGGTAGTGAGAGTCGTCTTCCATCCGGAGCAGATCAGCTTTGCCGGCCTGCTCAAGGTGTTCTGGGAAAGCCACAACCCGACTCAAG	gta
MSRA	Stickle	p	4	>MSRA_4_Sticklep		--M--T--G--H--A--E--V--V--R--V--V--F--H--P--E--Q--I--S--F--A--G--L--L--K--V--F--W--E--S--H--N--P--T--Q---
MSRA	Tetra	nt	4	>MSRA_4_Tetra	cag	GCATGACCGGGCACGCGGAGGTGGTCCGCGTGGTCTTCCATCCCCACCAGATCAGCTTCGCCAGCCTGCTCAAGGTTTTCTGGGAAAGTCACGACCCGACGCAAG	gta
MSRA	Tetra	p	4	>MSRA_4_Tetrap		--M--T--G--H--A--E--V--V--R--V--V--F--H--P--H--Q--I--S--F--A--S--L--L--K--V--F--W--E--S--H--D--P--T--Q---
MSRA	Zebra	nt	4	>MSRA_4_Zebra	cag	GTAAAACAGGACACACAGAGGTGGTCCGGGTGGTCTTTGAGCCTCAGAAAATCAAATTTTCTGAGCTGCTCAAGGTGTTCTGGGAGAGCCACAATCCCACCCAAG	gta
MSRA	Zebra	p	4	>MSRA_4_Zebrap		--K--T--G--H--T--E--V--V--R--V--V--F--E--P--Q--K--I--K--F--S--E--L--L--K--V--F--W--E--S--H--N--P--T--Q---
MSRA	Human	nt	5	>MSRA_5_Homo	tag	GTATGCGCCAGGGGAACGACCATGGCACTCAGTACCGCTCGGCCATCTACCCGACCTCTGCCAAGCAAATGGAGGCAGCCCTGAGCTCCAAAGAGAACTACCAAAAG	gta
MSRA	Human	p	5	>MSRA_5_Homop		--M--R--Q--G--N--D--H--G--T--Q--Y--R--S--A--I--Y--P--T--S--A--K--Q--M--E--A--A--L--S--S--K--E--N--Y--Q--K--
MSRA	Medaka	nt	5	>MSRA_5_Medaka	cag	GCATGCGTCAGGGGAACGACGTCGGAACGACGTACCGCTCTGCCATCTACACCTACTCACCGCAGCAGCTCCAGGATGCCTTGGCCTCCAGAGACGAATACCAGAAG	gta
MSRA	Medaka	p	5	>MSRA_5_Medakap		--M--R--Q--G--N--D--V--G--T--T--Y--R--S--A--I--Y--T--Y--S--P--Q--Q--L--Q--D--A--L--A--S--R--D--E--Y--Q--K--
MSRA	Notho	nt	5	>MSRA_5_Notho	xxx	GGATGCGTCAGGGGAACGATGTCGGGACGACGTACCGCTCTGCTATCTACACCTACACACAGCAGCAGCTCCAGGAAGCTTTGGCCTCCAAAGATCAGTACGAGAAG	xxx
MSRA	Notho	p	5	>MSRA_5_Nothop		--M--R--Q--G--N--D--V--G--T--T--Y--R--S--A--I--Y--T--Y--T--Q--Q--Q--L--Q--E--A--L--A--S--K--D--Q--Y--E--K--
MSRA	Stickle	nt	5	>MSRA_5_Stickle	cag	GGATGCGTCAGGGGAACGATATGGGGACGGCATACCGCTCCGTCATCTACGCCGACACAAAGCAGCAACTGGAGGAAGCTCTGGCCTCCAAAGGTCAATACCAGAAG	gta
MSRA	Stickle	p	5	>MSRA_5_Sticklep		--M--R--Q--G--N--D--M--G--T--A--Y--R--S--V--I--Y--A--D--T--K--Q--Q--L--E--E--A--L--A--S--K--G--Q--Y--Q--K--
MSRA	Tetra	nt	5	>MSRA_5_Tetra	cag	GGATGCGGCAGGGGAATGATGTTGGGACTACGTACCGCTCCGCCATCTACACCTACACGCAGCAGCAGCTGGAGGAGGCCCTGGCCTCCAGAGATGGATACCAGAAG	xxx
MSRA	Tetra	p	5	>MSRA_5_Tetrap		--M--R--Q--G--N--D--V--G--T--T--Y--R--S--A--I--Y--T--Y--T--Q--Q--Q--L--E--E--A--L--A--S--R--D--G--Y--Q--K--
MSRA	Zebra	nt	5	>MSRA_5_Zebra	cag	GAATGCGTCAGGGCAATGATGTCGGGACAACTTATCGATCCAGCATCTACACAAACACACAGGAACAGCTGGAGCAGGCTCTGCAGTCCAGGGAAGAGTATCAGAAG	gta
MSRA	Zebra	p	5	>MSRA_5_Zebrap		--M--R--Q--G--N--D--V--G--T--T--Y--R--S--S--I--Y--T--N--T--Q--E--Q--L--E--Q--A--L--Q--S--R--E--E--Y--Q--K--
MSRA	Human	nt	6	>MSRA_6_Homo	cag	GTTCTTTCAGAGCACGGCTTCGGCCCCATCACTACCGACATCCGGGAGGGACAGACTTTCTACTATGCGGAAGACTACCACCAGCAGTACCTGAGCAAGAACCCCAATGGCTACTGCGGCCTTGGGGGCACCGGCGTGTCCTGCCCAGTGGGTATTAAAAAATAA	...
MSRA	Human	p	6	>MSRA_6_Homop		V--L--S--E--H--G--F--G--P--I--T--T--D--I--R--E--G--Q--T--F--Y--Y--A--E--D--Y--H--Q--Q--Y--L--S--K--N--P--N--G--Y--C--G--L--G--G--T--G--V--S--C--P--V--G--I--K--K--*--
MSRA	Medaka	nt	6	>MSRA_6_Medaka	cag	GTTCTGACAGCGGAGGGTTTTGGTCCGATCACCACAGAAATCGCTGAAGCGAAGCCGTTCTACTACGCCGAGGACTACCACCAGCAGTACCTGAACAAAAACCCCGATGGCTACTGCGGCCTGGGGGGCACGGGGGTCTCGTGCCCCATAGGAATGGGGAAGAAGACCCAGAAAACCTAA	...
MSRA	Medaka	p	6	>MSRA_6_Medakap		V--L--T--A--E--G--F--G--P--I--T--T--E--I--A--E--A--K--P--F--Y--Y--A--E--D--Y--H--Q--Q--Y--L--N--K--N--P--D--G--Y--C--G--L--G--G--T--G--V--S--C--P--I--G--M--G--K--K--T--Q--K--T--*--
MSRA	Notho	nt	6	>MSRA_6_Notho	xxx	GTTCTGACTGAGGACGGGTTTGGCCCAATTACTACAGAGATTACTGAAGCCAAACCCTTTTATTATGCTGAGGACTACCACCAACAGTACCTGAGCAAGAACCCAGATGGGTACTGTGGCCTGAGAGGGACTGGCATCTCCTGTCCAGTGGAACTCGGCAGGACGACCCAATAG	...
MSRA	Notho	p	6	>MSRA_6_Nothop		V--L--T--E--D--G--F--G--P--I--T--T--E--I--T--E--A--K--P--F--Y--Y--A--E--D--Y--H--Q--Q--Y--L--S--K--N--P--D--G--Y--C--G--L--R--G--T--G--I--S--C--P--V--E--L--G--R--T--T--Q--*--
MSRA	Stickle	nt	6	>MSRA_6_Stickle	cag	GTGCTGAGCGAGGAAGGTTTCGGCGCCATCACAACAGAAATAGCCGACGGCAAGCCTTTCTACTACGCCGAGGACTACCACCAGCAGTACCTGAGTAAAAACCCTGATGGCTACTGCGGTCTGGGGGGGACGGGGGTCTCCTGTCCAATCGGAATCAAAGCCAAGGCCTAG	...
MSRA	Stickle	p	6	>MSRA_6_Sticklep		V--L--S--E--E--G--F--G--A--I--T--T--E--I--A--D--G--K--P--F--Y--Y--A--E--D--Y--H--Q--Q--Y--L--S--K--N--P--D--G--Y--C--G--L--G--G--T--G--V--S--C--P--I--G--I--K--A--K--A--*--
MSRA	Tetra	nt	6	>MSRA_6_Tetra	cagt	GTGCTGACGGAGAGCGGTTTCGGACCCGTCACCACGGAGATCGCAGAGGCCCAACCGTTCTACTACGCTGAGGATTATCACCAGCAGTACCTGAACAAGGTCCCTGATGGCTACTGCGGTCTGAAGGGGACGGGCGTCTCCTGTCCGAAGGCCATCACCGGCTGA	...
MSRA	Tetra	p	6	>MSRA_6_Tetrap		V--L--T--E--S--G--F--G--P--V--T--T--E--I--A--E--A--Q--P--F--Y--Y--A--E--D--Y--H--Q--Q--Y--L--N--K--V--P--D--G--Y--C--G--L--K--G--T--G--V--S--C--P--K--A--I--T--G--*--
MSRA	Zebra	nt	6	>MSRA_6_Zebra	cag	GTGCTGACCGAAGAAGGTTTTGGAGCCATTACCACAGAAATAACCATGGCCAAGGAGTTCTACTATGCAGAAGACTATCACCAGCAGTACCTCAGCAAGAACCCTGATGGCTACTGTGGACTAGGCGGCACCGGGGTCTCTTGTCCTATAGGGCTGAAGAGTAAACATTAG	...
MSRA	Zebra	p	6	>MSRA_6_Zebrap		V--L--T--E--E--G--F--G--A--I--T--T--E--I--T--M--A--K--E--F--Y--Y--A--E--D--Y--H--Q--Q--Y--L--S--K--N--P--D--G--Y--C--G--L--G--G--T--G--V--S--C--P--I--G--L--K--S--K--H--*--
SIRT1	Human	nt	1	>SIRT1_1_Human	...	ATGGCGGACGAGGCGGCCCTCGCCCTTCAGCCCGGCGGCTCCCCCTCGGCGGCGGGGGCCGACAGGGAGGCCGCGTCGTCCCCCGCCGGGGAGCCGCTCCGCAAGAGGCCGCGGAGAGATGGTCCCGGCCTCGAGCGGAGCCCGGGCGAGCCCGGTGGGGCGGCCCCAGAGCGTGAGGTGCCGGCGGCGGCCAGGGGCTGCCCGGGTGCGGCGGCGGCGGCGCTGTGGCGGGAGGCGGAGGCAGAGGCGGCGGCGGCAGGCGGGGAGCAAGAGGCCCAGGCGACTGCGGCGGCTGGGGAAGGAGACAATGGGCCGGGCCTGCAGGGCCCATCTCGGGAGCCACCGCTGGCCGACAACTTGTACGACGAAGACGACGACGACGAGGGCGAGGAGGAGGAA…	gtg
SIRT1	Human	p	1	>SIRT1_1_Humanp		M--A--D--E--A--A--L--A--L--Q--P--G--G--S--P--S--A--A--G--A--D--R--E--A--A--S--S--P--A--G--E--P--L--R--K--R--P--R--R--D--G--P--G--L--E--R--S--P--G--E--P--G--G--A--A--P--E--R--E--V--P--A--A--A--R--G--C--P--G--A--A--A--A--A--L--W--R--E--A--E--A--E--A--A--A--A--G--G--E--Q--E--A--Q--A--T--A--A--A--G--E--G--D--N--G--P--G--L--Q--G--P--S--R--E--P--P--L--A--D--N--L--Y--D--E--D--D--D--D--E--G--E--E--E--E--…
SIRT1	Medaka	nt	1	>SIRT1_1_Medaka	...	ATGGCGGACGACGAGAGCAGCCACCGAGCGGCCTTCTCTGGAGCCTGCGTTGCGGACGAACCCGCCGCTAAGAGATCGAAAATCACTCCACCGGACGACCGCGTCTTCAGATCCATCGAGGCGGAGCCGTTTTCCTACGTCTCCCCGGCCACGGAGAGCCGGGAGGCGGCGGTGAATTGCGAGCAGCGGGCCGAGAGGGAGGCGAAGCCGGCGATGGCGGGGGAGCAGGCCGCAGCGGGCGGAGACAACAATGGGCTGGGACTGCTGGGATGCGAGCCGCCGAACCCAGCCGAGAGGCTGAGCTTCGGCTTTGGTTCTGCTGAGGGGAGAACGG	gtg
SIRT1	Medaka	p	1	>SIRT1_1_Medakap		M--A--D--D--E--S--S--H--R--A--A--F--S--G--A--C--V--A--D--E--P--A--A--K--R--S--K--I--T--P--P--D--D--R--V--F--R--S--I--E--A--E--P--F--S--Y--V--S--P--A--T--E--S--R--E--A--A--V--N--C--E--Q--R--A--E--R--E--A--K--P--A--M--A--G--E--Q--A--A--A--G--G--D--N--N--G--L--G--L--L--G--C--E--P--P--N--P--A--E--R--L--S--F--G--F--G--S--A--E--G--R--T---
SIRT1	Notho	nt	1	>SIRT1_1_Notho	...	ATGGCGGATGAAGAGAATAGTCTCGGAACGGCCTTTTCTGGCGCCTTCATAACGGATGAACCTGCGACGAAAATATCAAAAATGGATACGCCGACTAATCATGGGCTTAAACCCACTGAACCGGACCAGCTTTCGCGCGTCTTTGCAGCCACAGAGAGTCGGGAAGCGGCGATAAAACGTTCGCAGCCTTCCGAGAAGGAAGCAAAGCCGGTGATGGAGGTAGAGCAGGCCCCAACAGCGGCGCGGGACGGAGACAACAATGAACGGGGAATTCCGGTCTCCGAGCCACAGAGACCGGCTGGGAAACTGGTCGACAGTGCTGTACTTTGCTCAACCGAAG	xxx
SIRT1	Notho	p	1	>SIRT1_1_Nothop		M—A--D--E--E--N--S--L--G--T--A--F--S--G--A--F--I--T--D--E--P--A--T--K--I--S--K--M--D--T--P--T--N--H--G--L--K--P--T--E--P--D--Q--L--S--R--V--F--A--A--T--E--S--R--E--A--A--I--K--R--S--Q--P--S--E--K--E--A--K--P--V--M--E--V--E--Q--A--P--T--A--A--R--D--G--D--N--N--E--R--G--I--P--V--S--E--P--Q--R--P--A--G--K--L--V--D--S--A--V--L--C--S--T--E---
SIRT1	Stickle	nt	1	>SIRT1_1_Stickle	...	ATGGCGGACGGCGAGACTAGTCTCGGAATGGCCTTTTCAGGCGGATCCGATATGGAAGAACCTGCTGCAAAAAGGTCGAAAATCTGTCCGATAACGAACAACGGATTCAAAGTCGCTCACGAAGACCGCCCGCCGTGTTTTTCCGTGGCCAAAGAGAGCCGGGAAGCGGCGATTAATTGTACGCAAACAGCGGAGAAGGAAGCAAAGCCGGCGATGGCGGTGGAGCAGGCCCCGGCAGCGCCAGGCGGAGACAACAATGGACTGGGACTGCTGGACTTCGAGCCGCTCATTCCAGTCGCGAAACGCGAGGACAGCGCTG	gta
SIRT1	Stickle	p	1	>SIRT1_1_Sticklep		M--A--D--G--E--T--S--L--G--M--A--F--S--G--G--S--D--M--E--E--P--A--A--K--R--S--K--I--C--P--I--T--N--N--G--F--K--V--A--H--E--D--R--P--P--C--F--S--V--A--K--E--S--R--E--A--A--I--N--C--T--Q--T--A--E--K--E--A--K--P--A--M--A--V--E--Q--A--P--A--A--P--G--G--D--N--N--G--L--G--L--L--D--F--E--P--L--I--P--V--A--K--R--E--D--S--A---
SIRT1	Tetra	nt	1	>SIRT1_1_Tetra	...	ATGGCGGATGGCGAGAACAGTCTCGGAATGGCTTTCGCAGGCGCCTCTGATATGGACCAGCCTGTCGCGAAAAGGCCAAAAATCAGTCCGCTGACCAACTATGGGTTCTCAGTCGCCAAAGCGGACCAGTTTCCGTGCCTCGCCGGTTCTACTGGAAGCTGGGAGACGGCGGTGAATTGTGCGCACCCAGCGGGGAAAGAAGCGAAGCCGGCGATGGCGGTAGAACAGGCCACGGTCGCTGCGCTAGGCGGAGACAACAATGGACTGGAAATGCTGGTCTCCGAGCCGCATAAATCAGTTATGAAACAAGAGGACAGCGCTGTGTTTGGGACGACCGAGGAGAGCACCG	gta
SIRT1	Tetra	p	1	>SIRT1_1_Tetrap		M--A--D--G--E--N--S--L--G--M--A--F--A--G--A--S--D--M--D--Q--P--V--A--K--R--P--K--I--S--P--L--T--N--Y--G--F--S--V--A--K--A--D--Q--F--P--C--L--A--G--S--T--G--S--W--E--T--A--V--N--C--A--H--P--A--G--K--E--A--K--P--A--M--A--V--E--Q--A--T--V--A--A--L--G--G--D--N--N--G--L--E--M--L--V--S--E--P--H--K--S--V--M--K--Q--E--D--S--A--V--F--G--T--T--E--E--S--T---
SIRT1	Zebra	nt	1	>SIRT1_1_Zebra	...	ATGGCGGACGGCGAAAATAAACGGGCCGAATCCGCCGAGCCGGACGAGCCGCTACCGAAGAAACCGAGGCTTCTGGAGCTGTCCGGTGATTCGGAGCACAGCGCGACCGCCGGTGCCGATACATTGGACGAGAAACCGGCGCGGATGGACGAGTCACAGCAGGCCTTATCGATCAACAACAACAACAACACTAGACCGACTGAACCCGGGCAGCCAGCCGACCCGGAGCCCGAGATCTCCG	gta
SIRT1	Zebra	p	1	>SIRT1_1_Zebrap		M--A--D--G--E--N--K--R--A--E--S--A--E--P--D--E--P--L--P--K--K--P--R--L--L--E--L--S--G--D--S--E--H--S--A--T--A--G--A--D--T--L--D--E--K--P--A--R--M--D--E--S--Q--Q--A--L--S--I--N--N--N--N--N--T--R--P--T--E--P--G--Q--P--A--D--P--E--P--E--I--S--
SIRT1	Human	nt	2	>SIRT1_2_Human	cag	ATAACCTTCTGTTCGGTGATGAAATTATCACTAATGGTTTTCATTCCTGTGAAAGTGATGAGGAGGATAGAGCCTCACATGCAAGCTCTAGTGACTGGACTCCAAGGCCACGGATAG	gta
SIRT1	Human	p	2	>SIRT1_2_Humanp		--N--L--L--F--G--D--E--I--I--T--N--G--F--H--S--C--E--S--D--E--E--D--R--A--S--H--A--S--S--S--D--W--T--P--R--P--R--I--
SIRT1	Medaka	nt	2	>SIRT1_2_Medaka	cag	GCTTCCTCGGGGCTGACGATCTTCCCTCCAACGGTCTCGCCGTCACACCAGAACACCTTAACGACGACGATGACGGATCCTCTCATGCTAGTTCCAGCGACTGGACTCCGCAGCCCCAGATCG	gtc
SIRT1	Medaka	p	2	>SIRT1_2_Medakap		--F--L--G--A--D--D--L--P--S--N--G--L--A--V--T--P--E--H--L--N--D--D--D--D--G--S--S--H--A--S--S--S--D--W--T--P--Q--P--Q--I--
SIRT1	Notho	nt	2	>SIRT1_2_Notho	xxx	AAGTCGCAGGACATGACGATCTGCCCTCCAACGGCCTTGCTGCCTCACCGGAAAACCTCAACGATGAAGACGACAGATCTTCACATGCAAGCTCCAGCGACTGGACTCCTCAACCCCAAATAG	xxx
SIRT1	Notho	p	2	>SIRT1_2_Nothop		--V--A--G--H--D--D--L--P--S--N--G--L--A--A--S--P--E--N--L--N--D--E--D--D--R--S--S--H--A--S--S--S--D--W--T--P--Q--P--Q--I--
SIRT1	Stickle	nt	2	>SIRT1_2_Stickle	cag	ATGTCCTCGGACAGGACGAGCTGTCCTCCAGCGGACCCGCTGGCACGCCGGACCACATCAACGAGGACGACGACCGCTCCTCGCATGCGAGCTCCAGCGACTGGACTCCTCAACCGCAAATAG	gta
SIRT1	Stickle	p	2	>SIRT1_2_Sticklep		--V--L--G--Q--D--E--L--S--S--S--G--P--A--G--T--P--D--H--I--N--E--D--D--D--R--S--S--H--A--S--S--S--D--W--T--P--Q--P--Q--I--
SIRT1	Tetra	nt	2	>SIRT1_2_Tetra	cag	ACTTTCTTGAGCACGACGAGCTTTCTTGCAACGGCCTGGCCGTCACTCCGGATCACATCAACGAGGACGATGACAGGTCTTCCCACGCCAGCTCCAGCGACTGGGCCCCTCAGCCCCAAATAG	gta
SIRT1	Tetra	p	2	>SIRT1_2_Tetrap		--F--L--E--H--D--E--L--S--C--N--G--L--A--V--T--P--D--H--I--N--E--D--D--D--R--S--S--H--A--S--S--S--D--W--A--P--Q--P--Q--I--
SIRT1	Zebra	nt	2	>SIRT1_2_Zebra	cag	AGTTAACTGATGAAGGTGTTCATCCCAATGGTTTTACATCCCCTGATCTTCTTCGGGACGATGATGACTGCTCATCCCGTGCCAGCTCTAGCGACTGGACGCCTCAGCCACAGATTG	gtg
SIRT1	Zebra	p	2	>SIRT1_2_Zebrap		--L--T--D--E--G--V--H--P--N--G--F--T--S--P--D--L--L--R--D--D--D--D--C--S--S--R--A--S--S--S--D--W--T--P--Q--P--Q--I---
SIRT1	Human	nt	3	>SIRT1_3_Human	tag	GTCCATATACTTTTGTTCAGCAACATCTTATGATTGGCACAGATCCTCGAACAATTCTTAAAGATTTATTGCCGGAAACAATACCTCCACCTGAGTTGGATGATATGACACTGTGGCAGATTGTTATTAATATCCTTTCAGAACCACCAAAAAGGAAAAAAAGAAAAGATATTAATACAATTGAAGATGCTGTGAAATTACTGCAAGAGTGCAAAAAAATTATAGTTCTAACTGGAGCTGGG	gta
SIRT1	Human	p	3	>SIRT1_3_Humanp		--P--Y--T--F--V--Q--Q--H--L--M--I--G--T--D--P--R--T--I--L--K--D--L--L--P--E--T--I--P--P--P--E--L--D--D--M--T--L--W--Q--I--V--I--N--I--L--S--E--P--P--K--R--K--K--R--K--D--I--N--T--I--E--D--A--V--K--L--L--Q--E--C--K--K--I--I--V--L--T--G--A--G--
SIRT1	Medaka	nt	3	>SIRT1_3_Medaka	cag	GTTCCTACAGTCTGATCCATCAGCACATCAGAGAGACGGACCCCAGGGCCATTCTGCGGGACCTGCTGCCCGAGACCATACTCCCACCCGATCTGGACGACATGACCCTGTGGCAGATCATCATCAACATCTCAGAACCTCCCAAAAGGAAGAAGAGAAAAGACGTGAACACTGTGGAGGACGTGGTCAGACTGCTTCATGAGAGCAAGAGGATCATGGTTCTGACCGGTGCAGGT	gta
SIRT1	Medaka	p	3	>SIRT1_3_Medakap		--S--Y--S--L--I--H--Q--H--I--R--E--T--D--P--R--A--I--L--R--D--L--L--P--E--T--I--L--P--P--D--L--D--D--M--T--L--W--Q--I--I--I--N--I--S--E--P--P--K--R--K--K--R--K--D--V--N--T--V--E--D--V--V--R--L--L--H--E--S--K--R--I--M--V--L--T--G--A--G--
SIRT1	Notho	nt	3	>SIRT1_3_Notho	xxx	GCTCTTACAGTTTCATCCAACAACACATTAGAGAGACCGATCCGCGAGCCATTCTAAGGGATTTGCTTCCTGAGACTATACTCCCTCCAGATTTAGATGACATGACACTGTGGCAGATCATCATCAACATCTCAGAGCCTCCGAAGAGAAAGAAGCGGAAGGATATAAACACTTTGGAAGATGTGGTCAGGCTGCTTCAGGAAAGCAAAAAGATCCTTGTGCTGACTGGCGCTGGG	xxx
SIRT1	Notho	p	3	>SIRT1_3_Nothop		--S--Y--S--F--I--Q--Q--H--I--R--E--T--D--P--R--A--I--L--R--D--L--L--P--E--T--I--L--P--P--D--L--D--D--M--T--L--W--Q--I--I--I--N--I--S--E--P--P--K--R--K--K--R--K--D--I--N--T--L--E--D--V--V--R--L--L--Q--E--S--K--K--I--L--V--L--T--G--A--G--
SIRT1	Stickle	nt	3	>SIRT1_3_Stickle	cag	GCTCCTACGGTTACATCCAGCCGCAGATCAGAGACACGGACCCAAGGACCATTCTGAGGGATCTGCTGCCCGAGACTGTACTCCCGCCCGATTTAGACGACATGACATTGTGGCAGATTATCATCAACATCTCAGAACCTCCAAAAAGAAAGAAGCGGAAAGATATCAACACCTTAGAAGATGTGGTCAGGCTACTCCATGAAAGTAAAAGGATCCTTGTGCTGACTGGTGCTGGG	gtg
SIRT1	Stickle	p	3	>SIRT1_3_Sticklep		--S--Y--G--Y--I--Q--P--Q--I--R--D--T--D--P--R--T--I--L--R--D--L--L--P--E--T--V--L--P--P--D--L--D--D--M--T--L--W--Q--I--I--I--N--I--S--E--P--P--K--R--K--K--R--K--D--I--N--T--L--E--D--V--V--R--L--L--H--E--S--K--R--I--L--V--L--T--G--A--G--
SIRT1	Tetra	nt	3	>SIRT1_3_Tetra	cag	GTTCCTACAGTTTCATCCAGCAGCATATCAGAGAGACGGATCCCAGGGCTATTCTGAGAGATCTGCTGCCCGACACTGTGCTCCCACCAGATTTAGACGACATGACATTGTGGCAGATCATCATCAATATCTCCGAGCCTCCGAAAAGAAAGAAGCGAAAAGACGTCAACACTTTGGACGATGTAGTGAAGCTACTGAAGGAAAGCAAAAGGATCCTTGTATTGACCGGTGCTGGG	gta
SIRT1	Tetra	p	3	>SIRT1_3_Tetrap		--S--Y--S--F--I--Q--Q--H--I--R--E--T--D--P--R--A--I--L--R--D--L--L--P--D--T--V--L--P--P--D--L--D--D--M--T--L--W--Q--I--I--I--N--I--S--E--P--P--K--R--K--K--R--K--D--V--N--T--L--D--D--V--V--K--L--L--K--E--S--K--R--I--L--V--L--T--G--A--G--
SIRT1	Zebra	nt	3	>SIRT1_3_Zebra	tag	GGTCCTATCGGTTCATTCAGCAGCACATCATGAGAGGAACTGATCCCAGAGCCATTCTGAAAGATTTGCTTCCTGAAACGGTGCTTCCTCCAGATCTGGATGACATGACGCTGTGGCAGATCATCATCAACATCTCTGAGCCGCCCAAACGAAAGAAACGCAAAGACATCAACACGTTAGAGGACGTGGTGCGGCTCCTGAACGAGAGGAAGAAGATTCTGGTGCTCACCGGTGCTGGG	gtg
SIRT1	Zebra	p	3	>SIRT1_3_Zebrap		--S--Y--R--F--I--Q--Q--H--I--M--R--G--T--D--P--R--A--I--L--K--D--L--L--P--E--T--V--L--P--P--D--L--D--D--M--T--L--W--Q--I--I--I--N--I--S--E--P--P--K--R--K--K--R--K--D--I--N--T--L--E--D--V--V--R--L--L--N--E--R--K--K--I--L--V--L--T--G--A--G--
SIRT1	Human	nt	4	>SIRT1_4_Human	tag	GTGTCTGTTTCATGTGGAATACCTGACTTCAGGTCAAGGGATGGTATTTATGCTCGCCTTGCTGTAGACTTCCCAGATCTTCCAGATCCTCAAGCGATGTTTGATATTGAATATTTCAGAAAAGATCCAAGACCATTCTTCAAGTTTGCAAAG	gta
SIRT1	Human	p	4	>SIRT1_4_Humanp		V--S--V--S--C--G--I--P--D--F--R--S--R--D--G--I--Y--A--R--L--A--V--D--F--P--D--L--P--D--P--Q--A--M--F--D--I--E--Y--F--R--K--D--P--R--P--F--F--K--F--A--K--
SIRT1	Medaka	nt	4	>SIRT1_4_Medaka	cag	GTTTCAGTTTCCTGTGGAATTCCCGACTTTCGCTCCAGAGATGGGATTTACGCTCGGCTTGCTGTCGACTTTCCCGACCTTCCCGATCCGCAGTCGATGTTCGACATCGAATACTTCCGACGAGACCCCAGACCGTTTTTCAAGTTTGCTAAG	gtt
SIRT1	Medaka	p	4	>SIRT1_4_Medakap		V--S--V--S--C--G--I--P--D--F--R--S--R--D--G--I--Y--A--R--L--A--V--D--F--P--D--L--P--D--P--Q--S--M--F--D--I--E--Y--F--R--R--D--P--R--P--F--F--K--F--A--K--
SIRT1	Notho	nt	4	>SIRT1_4_Notho	xxx	GTTTCAGTTTCATGTGGAATACCAGATTTCCGCTCAAGAGATGGGATTTATGCACGACTTGCTGTAGATTTTCCCGACCTCCCAGATCCTCAGTCTATGTTTGATATCGAGTACTTCAGACGGGACCCTAGACCCTTTTTCAAGTTTGCTAAG	xxx
SIRT1	Notho	p	4	>SIRT1_4_Nothop		V--S--V--S--C--G--I--P--D--F--R--S--R--D--G--I--Y--A--R--L--A--V--D--F--P--D--L--P--D--P--Q--S--M--F--D--I--E--Y--F--R--R--D--P--R--P--F--F--K--F--A--K--
SIRT1	Stickle	nt	4	>SIRT1_4_Stickle	tag	GTGTCCGTTTCATGTGGAATACCCGATTTCCGCTCCAGAGATGGAATTTATGCACGGCTTGCTGTAGATTTTCCAGATCTTCCAGACCCTCAAGCTATGTTTGACATTGAATATTTCAGACGGGACCCAAGACCCTTTTTCAAGTTTGCTAAG	gtt
SIRT1	Stickle	p	4	>SIRT1_4_Sticklep		V--S--V--S--C--G--I--P--D--F--R--S--R--D--G--I--Y--A--R--L--A--V--D--F--P--D--L--P--D--P--Q--A--M--F--D--I--E--Y--F--R--R--D--P--R--P--F--F--K--F--A--K--
SIRT1	Tetra	nt	4	>SIRT1_4_Tetra	tag	GTGTCTGTTTCTTGCGGCATACCAGACTTCCGGTCCAGAGATGGAATTTATGCACGTCTTGCTGTCGATTTCCCTGATCTTCCAGACCCTCAAGCGATGTTTGACATTGATTACTTTAGACGGGACCCAAGGCCGTTTTTTAAGTTTGCCAAG	gtt
SIRT1	Tetra	p	4	>SIRT1_4_Tetrap		V--S--V--S--C--G--I--P--D--F--R--S--R--D--G--I--Y--A--R--L--A--V--D--F--P--D--L--P--D--P--Q--A--M--F--D--I--D--Y--F--R--R--D--P--R--P--F--F--K--F--A--K--
SIRT1	Zebra	nt	4	>SIRT1_4_Zebra	cag	GTGTCTGTTTCCTGTGGGATTCCTGACTTTCGCTCTAGAGATGGTATTTATGCTCGACTCGCTGTAGATTTCCCAGACCTTCCTGATCCTCAAGCCATGTTTGACATCGACTACTTCAGGAGAGATCCCAGGCCTTTTTTCAAGTTTGCCAAG	gtt
SIRT1	Zebra	p	4	>SIRT1_4_Zebrap		V--S--V--S--C--G--I--P--D--F--R--S--R--D--G--I--Y--A--R--L--A--V--D--F--P--D--L--P--D--P--Q--A--M--F--D--I--D--Y--F--R--R--D--P--R--P--F--F--K--F--A--K--
SIRT1	Human	nt	5	>SIRT1_5_Human	cag	GAAATATATCCTGGACAATTCCAGCCATCTCTCTGTCACAAATTCATAGCCTTGTCAGATAAGGAAGGAAAACTACTTCGCAACTATACCCAGAACATAGACACGCTGGAACAGGTTGCGGGAATCCAAAGGATAATTCAGTGTCATG	gtt
SIRT1	Human	p	5	>SIRT1_5_Humanp		E--I--Y--P--G--Q--F--Q--P--S--L--C--H--K--F--I--A--L--S--D--K--E--G--K--L--L--R--N--Y--T--Q--N--I--D--T--L--E--Q--V--A--G--I--Q--R--I--I--Q--C--H---
SIRT1	Medaka	nt	5	>SIRT1_5_Medaka	cag	GAGATCTTCCCCGGGCAGTTCCAGCCGTCTCCCTGCCACAGATTTATCGCTATGCTGGACAAGCAGGAGAAGCTGCTGCGCAATTACACACAAAACATCGACACGCTGGAACAAGTGGCTGGAGTGCAGAAAATCATCCAGTGTCACG	gtg
SIRT1	Medaka	p	5	>SIRT1_5_Medakap		E--I--F--P--G--Q--F--Q--P--S--P--C--H--R--F--I--A--M--L--D--K--Q--E--K--L--L--R--N--Y--T--Q--N--I--D--T--L--E--Q--V--A--G--V--Q--K--I--I--Q--C--H---
SIRT1	Notho	nt	5	>SIRT1_5_Notho	xxx	GAGATCTACCCCGGTCAGTTCCAACCTTCACCCTGCCACAGGTTCATTTCGATGTTAGACAAGCAAGAGAAGCTGCTACGCAATTACACACAAAACATCGACACGTTGGAGCAAGTGGCTGGAGTTCAGAGGATCATCCAGTGTCACG	xxx
SIRT1	Notho	p	5	>SIRT1_5_Nothop		E--I--Y--P--G--Q--F--Q--P--S--P--C--H--R--F--I--S--M--L--D--K--Q--E--K--L--L--R--N--Y--T--Q--N--I--D--T--L--E--Q--V--A--G--V--Q--R--I--I--Q--C--H---
SIRT1	Stickle	nt	5	>SIRT1_5_Stickle	cag	GAGATCTACCCGGGCCAGTTCCAGCCTTCACCCTGTCACAAATTCATATCTTTGCTGGATAAGCAGGGCAAGCTGCTACGCAATTACACACAAAACATTGACACATTAGAACAGGTGTCTGGAGTTAAGCGGATAATTCAGTGTCATG	gtg
SIRT1	Stickle	p	5	>SIRT1_5_Sticklep		E--I--Y--P--G--Q--F--Q--P--S--P--C--H--K--F--I--S--L--L--D--K--Q--G--K--L--L--R--N--Y--T--Q--N--I--D--T--L--E--Q--V--S--G--V--K--R--I--I--Q--C--H---
SIRT1	Tetra	nt	5	>SIRT1_5_Tetra	cag	GAAATCTACCCGGGTCAGTTCCAGCCTTCCCTGTGTCACAAATTCATATCCATGCTGGATAAGCAGGGGAAGCTGCTGCGGAATTATACACAAAATATTGACACATTAGAACAAGTGGCTGGAGTTCAGCGGATTATCCAGTGTCATG	gta
SIRT1	Tetra	p	5	>SIRT1_5_Tetrap		E--I--Y--P--G--Q--F--Q--P--S--L--C--H--K--F--I--S--M--L--D--K--Q--G--K--L--L--R--N--Y--T--Q--N--I--D--T--L--E--Q--V--A--G--V--Q--R--I--I--Q--C--H---
SIRT1	Zebra	nt	5	>SIRT1_5_Zebra	tag	GAAATCTACCCCGGACAGTTCCAGCCATCTCCATGTCACCGATTTATATCAATGCTGGACAAGAAGGGAAGGTTATTGAGAAACTACACGCAGAATATCGACACACTGGAGCAGGTGGCTGGAATACAGAAGATCATTCAGTGCCACG	gta
SIRT1	Zebra	p	5	>SIRT1_5_Zebrap		E--I--Y--P--G--Q--F--Q--P--S--P--C--H--R--F--I--S--M--L--D--K--K--G--R--L--L--R--N--Y--T--Q--N--I--D--T--L--E--Q--V--A--G--I--Q--K--I--I--Q--C--H---
SIRT1	Human	nt	6	>SIRT1_6_Human	tag	GTTCCTTTGCAACAGCATCTTGCCTGATTTGTAAATACAAAGTTGACTGTGAAGCTGTACGAGGAGATATTTTTAATCAG	gta
SIRT1	Human	p	6	>SIRT1_6_Humanp		--S--F--A--T--A--S--C--L--I--C--K--Y--K--V--D--C--E--A--V--R--G--D--I--F--N--Q--
SIRT1	Medaka	nt	6	>SIRT1_6_Medaka	cag	GATCGTTTGCGACGGCTTCCTGTCTCGTTTGTAAACACAAAGTGGATTGTGAGGCTATAAGGGAGGACATTTTTAATCAG	gta
SIRT1	Medaka	p	6	>SIRT1_6_Medakap		--S--F--A--T--A--S--C--L--V--C--K--H--K--V--D--C--E--A--I--R--E--D--I--F--N--Q--
SIRT1	Notho	nt	6	>SIRT1_6_Notho	xxx	GGTCCTTCGCAACTGCGTCCTGTCTTGTTTGTAAACAAAAAGTGGATTGTGAAGCTATAAGGGAAGATGTCTTTAATCAG	xxx
SIRT1	Notho	p	6	>SIRT1_6_Nothop		--S--F--A--T--A--S--C--L--V--C--K--Q--K--V--D--C--E--A--I--R--E--D--V--F--N--Q--
SIRT1	Stickle	nt	6	>SIRT1_6_Stickle	cag	GGTCGTTTGCAACTGCTTCCTGTCTTGTCTGTAAACATAGAATGGGCTGTGAAGCCATAAGAGAAGACATCTTTAACCAG	gta
SIRT1	Stickle	p	6	>SIRT1_6_Sticklep		--S--F--A--T--A--S--C--L--V--C--K--H--R--M--G--C--E--A--I--R--E--D--I--F--N--Q--
SIRT1	Tetra	nt	6	>SIRT1_6_Tetra	cag	GTTCTTTTGCAACTGCATCCTGTCTCATCTGTAAACACAAAGTAGATTGTGAGGTCATAAGAGAAGACATCTTTAACCAG	gta
SIRT1	Tetra	p	6	>SIRT1_6_Tetrap		--S--F--A--T--A--S--C--L--I--C--K--H--K--V--D--C--E--V--I--R--E--D--I--F--N--Q--
SIRT1	Zebra	nt	6	>SIRT1_6_Zebra	cag	GGTCTTTTGCGACTGCCTCCTGTCTTATCTGTAAGCATAAGGTGGACTGTGAAGCCATAAGAGAAGATATATTCAACCAG	gtg
SIRT1	Zebra	p	6	>SIRT1_6_Zebrap		--S--F--A--T--A--S--C--L--I--C--K--H--K--V--D--C--E--A--I--R--E--D--I--F--N--Q--
SIRT1	Human	nt	7	>SIRT1_7_Human	tag	GTAGTTCCTCGATGTCCTAGGTGCCCAGCTGATGAACCGCTTGCTATCATGAAACCAGAGATTGTGTTTTTTGGTGAAAATTTACCAGAACAGTTTCATAGAGCCATGAAGTATGACAAAGATGAAGTTGACCTCCTCATTGTTATTGGGTCTTCCCTCAAAGTAAGACCAGTAGCACTAATTCCAA	gta
SIRT1	Human	p	7	>SIRT1_7_Humanp		V--V--P--R--C--P--R--C--P--A--D--E--P--L--A--I--M--K--P--E--I--V--F--F--G--E--N--L--P--E--Q--F--H--R--A--M--K--Y--D--K--D--E--V--D--L--L--I--V--I--G--S--S--L--K--V--R--P--V--A--L--I--P---
SIRT1	Medaka	nt	7	>SIRT1_7_Medaka	cag	GTTGTTCCTCGGTGTCCGCGCTGTTCGGACATTCCTCTGGCCATCATGAAACCGGACATTGTGTTTTTTGGAGAGAACCTCCCAGAGATGTTCCACAGAGCTATGAAGCAGGACAAAGATGAGGTGGACCTCCTGATCGTCATCGGATCTTCCCTGAAAGTCCGACCCGTGGCCCTCATCCCAA	gta
SIRT1	Medaka	p	7	>SIRT1_7_Medakap		V--V--P--R--C--P--R--C--S--D--I--P--L--A--I--M--K--P--D--I--V--F--F--G--E--N--L--P--E--M--F--H--R--A--M--K--Q--D--K--D--E--V--D--L--L--I--V--I--G--S--S--L--K--V--R--P--V--A--L--I--P---
SIRT1	Notho	nt	7	>SIRT1_7_Notho	xxx	GTTGTTCCTCGTTGTCTGAGGTGTCCGGATATTCCTCTGGCAATCATGAAACCTGACATCGTCTTTTTTGGAGAGAACCTACCAGAAATGTTCCACAGAGCCATGAAGCAGGACAAAGATGAGGTGGACCTCTTGATTGTAATTGGCTCTTCGCTCAAAGTCCGACCAGTGGCCCTCATACCGA	xxx
SIRT1	Notho	p	7	>SIRT1_7_Nothop		V--V--P--R--C--L--R--C--P--D--I--P--L--A--I--M--K--P--D--I--V--F--F--G--E--N--L--P--E--M--F--H--R--A--M--K--Q--D--K--D--E--V--D--L--L--I--V--I--G--S--S--L--K--V--R--P--V--A--L--I--P---
SIRT1	Stickle	nt	7	>SIRT1_7_Stickle	tag	GTTGTCCCTCACTGTCCACGCTGTCCAGATATTCCCATGGCCATCATGAAACCTGACATTGTCTTCTTCGGAGAGAATCTTCCAGAAATGTTCCACAGAGCCATGAAACAGGATAAAGATGAGGTGGACCTCTTGATTGTCATCGGCTCTTCACTCAAAGTCCGACCAGTTGCTCTCATCCCAA	gta
SIRT1	Stickle	p	7	>SIRT1_7_Sticklep		V--V--P--H--C--P--R--C--P--D--I--P--M--A--I--M--K--P--D--I--V--F--F--G--E--N--L--P--E--M--F--H--R--A--M--K--Q--D--K--D--E--V--D--L--L--I--V--I--G--S--S--L--K--V--R--P--V--A--L--I--P---
SIRT1	Tetra	nt	7	>SIRT1_7_Tetra	cag	GTTGTTCCTCATTGTTCACGCTGCCCAGATATTCCTCTGGCAATTATGAAGCCTGATATTGTCTTCTTTGGAGAAAATCTACCAGAAATGTTCCACAGAGCCATGAAGCAGGATAAAGATGAGGTGGACCTCTTGATTGTCATTGGTTCTTCACTTAAAGTTCGGCCAGTTGCCCTTATCCCAA	gta
SIRT1	Tetra	p	7	>SIRT1_7_Tetrap		V--V--P--H--C--S--R--C--P--D--I--P--L--A--I--M--K--P--D--I--V--F--F--G--E--N--L--P--E--M--F--H--R--A--M--K--Q--D--K--D--E--V--D--L--L--I--V--I--G--S--S--L--K--V--R--P--V--A--L--I--P---
SIRT1	Zebra	nt	7	>SIRT1_7_Zebra	cag	GTTGTTCCTCATTGTCCCAGGTGTCCGTCTGATGTCCCGTACGCCATCATGAAGCCAGACATCGTCTTTTTTGGAGAAAACCTTCCAGAGTTTTTCCACAGAGCCATGAAGCAGGATAAAGACGAGGTGGACCTCCTCATCGTGATCGGCTCCTCGCTGAAAGTGCGGCCAGTGGCTCTTATACCCA	gta
SIRT1	Zebra	p	7	>SIRT1_7_Zebrap		V--V--P--H--C--P--R--C--P--S--D--V--P--Y--A--I--M--K--P--D--I--V--F--F--G--E--N--L--P--E--F--F--H--R--A--M--K--Q--D--K--D--E--V--D--L--L--I--V--I--G--S--S--L--K--V--R--P--V--A--L--I--P---
SIRT1	Human	nt	8	>SIRT1_8_Human	tag	GTTCCATACCCCATGAAGTGCCTCAGATATTAATTAATAGAGAACCTTTGCCTCATCTGCATTTTGATGTAGAGCTTCTTGGAGACTGTGATGTCATAATTAATGAATTGTGTCATAGGTTAGGTGGTGAATATGCCAAACTTTGCTGTAACCCTGTAAAGCTTTCAGAAATTACTGAAAAACCTCCACGAACACAAAAAGAATTGGCTTATTTGTCAGAGTTGCCACCCACACCTCTTCATGTTTCAGAAGACTCAAGTTCACCAGAAAGAACTTCACCACCAGATTCTTCAGTGATTGTCACACTTTTAGACCAAGCAGCTAAGAGTAATGATGATTTAGATGTGTCTGAATCAAAAGGTTGTATGGAAGAAAAACCACAGGAAGTACAAACTTCTA…	gta
SIRT1	Human	p	8	>SIRT1_8_Humanp		--S--I--P--H--E--V--P--Q--I--L--I--N--R--E--P--L--P--H--L--H--F--D--V--E--L--L--G--D--C--D--V--I--I--N--E--L--C--H--R--L--G--G--E--Y--A--K--L--C--C--N--P--V--K--L--S--E--I--T--E--K--P--P--R--T--Q--K--E--L--A--Y--L--S--E--L--P--P--T--P--L--H--V--S--E--D--S
SIRT1	Medaka	nt	8	>SIRT1_8_Medaka	cag	ATTCCATTCCTCATGAAGTGCCTCAGGTTCTGATCAACCGGGAGCCGCTGCCTCACCTGAACTTCGACGTAGAGTTGCTCGGGGACTGTGACGGCATCGTCAACGAGCTTTGTCATCGATTGGGTGGAGACTTTGAGCCGCTTTGCTTTAACTCTTTAAGACTGGCTGAGATCACAGAGAAGCCCCCCCGGTTACCCGAAAGGCCTCCAAACGAAACCTCCAGCGATGCCGAGCCGAACGCCCGTCCTACCGACACCGCAGACCAACCTTCAGAGGAGGCGGAGAGCCCGCAGGACACGGACGCCGCTCAGAGAAACGCCACGCCCCCGGAGCCACGCCCTGAAAAGGAGGCGGCAGAGTCTCCAGAACGACCGGTGGAGGACACGCCCACGGAGGAGG…	gtg
SIRT1	Medaka	p	8	>SIRT1_8_Medakap		--S--I--P--H--E--V--P--Q--V--L--I--N--R--E--P--L--P--H--L--N--F--D--V--E--L--L--G--D--C--D--G--I--V--N--E--L--C--H--R--L--G--G--D--F--E--P--L--C--F--N--S--L--R--L--A--E--I--T--E--K--P--P--R--L--P--E--R--P--P--N--E--T--S--S--D--A--E--P--N--A--R--P--T--D--T
SIRT1	Notho	nt	8	>SIRT1_8_Notho	xxx	ATTCCATTCCTCACGAAGTGCCTCAGGTTCTGATCAACAGGGAGCCGCTGCCTCATCTGAACTTTGACGTGGAGCTACTCGGAGACTGTGACGGTATCATCAATGAGCTCTGTCACCGGTTGAGTGGAGACTTTGAGCAGCTCTGCTTTAACACTTTAAGACTCAACGAGATCACAGAGAAGCCCCCTCGGTTACAAGAACCACGACCAAGTGAGGCCTTGCCTGCTTTCAGTGATGCGGCTCAGCAGCAGAACGAGCCGTCGCGTACGGACTCTGTAAACAAGCCTTCAGAGGAGGCAGAAAGTCTGACTGTTACAGAAACTGCCGATAAGAACATTACACCTTTGGAGCCTTGTTCGAATGTGCAGTGTCCAAGTGAGGACGGTGCGAAGTCTCCGG…	xxx
SIRT1	Notho	p	8	>SIRT1_8_Nothop		--S--I--P--H--E--V--P--Q--V--L--I--N--R--E--P--L--P--H--L--N--F--D--V--E--L--L--G--D--C--D--G--I--I--N--E--L--C--H--R--L--S--G--D--F--E--Q--L--C--F--N--T--L--R--L--N--E--I--T--E--K--P--P--R--L--Q--E--P--R--P--S--E--A--L--P--A--F--S--D--A--A--Q--Q--Q--N--E
SIRT1	Stickle	nt	8	>SIRT1_8_Stickle	cag	ACTCCATTCCCCATGAAGTGCCTCAGGTCCTGATCAATAGGGAGCAGCTGCCGCACCTCAACTTTGACGTGGAGCTCCTTGGCGACTGCGATGTCATAGTCAACGAGCTCTGTCACCGGCTGGGCGGAGACTTTGAGCAGCTCTGCTACAATACTGTAAGACTCACCGAGACCACTGAGAAACCCCCTCGGCTACCGGAACAGCCCCCCAGCGAGGCCTCGCCCGCTGCCGCCGATTCGGCTCAGGAGGAGGCGAGGCAGCACAGCACAGACTCCGTAACGACGCCTTCAGAGGAGGCGGAGAGTCTGAATGTCTCGGACGCTGCTGGTAGCGACGTGCCACCTCCGGAGCCGTGTCCACATGCTCAGTGTCCCAGTGAAGAGACGGCTGAACCGTCAC…	gta
SIRT1	Stickle	p	8	>SIRT1_8_Sticklep		--S--I--P--H--E--V--P--Q--V--L--I--N--R--E--Q--L--P--H--L--N--F--D--V--E--L--L--G--D--C--D--V--I--V--N--E--L--C--H--R--L--G--G--D--F--E--Q--L--C--Y--N--T--V--R--L--T--E--T--T--E--K--P--P--R--L--P--E--Q--P--P--S--E--A--S--P--A--A--A--D--S--A--Q--E--E--A--R
SIRT1	Tetra	nt	8	>SIRT1_8_Tetra	cag	ACTCCATTCCTCATGAAGTGCCTCAGGTCTTGATAAATAGAGAGCAGCTGCCTCACCTCAATTTTGACGTGGAGCTACTCGGAGACTGTGACGTCATTGTCAACGAGCTCTGTCACCAGTTGGGTGGGGAATACGAGCAGCTTCGCTCCAACGTTCTAAGACTCCGCGAGATCACAGAGAAACCTCCTCGGTTACCGGAACAGTCACCTAACGAGGCCTTGTCTGCTCCCAGGGATGCAGCTCACGAGGAGCAAAAGCCGCCCAGTACAGACTCGGTAACCAGGCCTTCGCGGAAGGCAGAAACACTGAATGTCGCTGAGGCCCCTGCTCATATTGTTACACCTCCACAGCCTTGTCCAAACGCTCAGTGTCCAGGTGAAGAACCGACTGAGCCGGTAG…	gta
SIRT1	Tetra	p	8	>SIRT1_8_Tetrap		--S--I--P--H--E--V--P--Q--V--L--I--N--R--E--Q--L--P--H--L--N--F--D--V--E--L--L--G--D--C--D--V--I--V--N--E--L--C--H--Q--L--G--G--E--Y--E--Q--L--R--S--N--V--L--R--L--R--E--I--T--E--K--P--P--R--L--P--E--Q--S--P--N--E--A--L--S--A--P--R--D--A--A--H--E--E--Q--K
SIRT1	Zebra	nt	8	>SIRT1_8_Zebra	aag	GCTCGATTCCTCATGACGTGCCTCAAGTGCTGATCAACCGTGAGCCGCTGCCGCATCTGAACTTTGACGTGGAGCTCCTGGGCGATTGTGACGTGATCGTGAACGAACTCTGCCATCGCCTGAACGGAGACTTCCAGCAGCTCTGCTACAATTCATCGCGTCTCAGCGAGATCACAGAGAAACCGGCAGCTCCTGAACACACGGAGAACACGTCTGCAGATCACTCTCATGCTGATGCTGAACATATCGAGAACACGTCTGCAGATCACTCTCATGCTGATGCTGAACATATAGAGAACACGTCTGCAGATCGCGATGATGCTAAACATACAGAAAATACACCTACAGATCACGCTGATGCTGAACATACGAAGAACACGTCTGCAGATCACGCTAATG…	gta
SIRT1	Zebra	p	8	>SIRT1_8_Zebrap		--S--I--P--H--D--V--P--Q--V--L--I--N--R--E--P--L--P--H--L--N--F--D--V--E--L--L--G--D--C--D--V--I--V--N--E--L--C--H--R--L--N--G--D--F--Q--Q--L--C--Y--N--S--S--R--L--S--E--I--T--E--K--P--A--A--P--E--H--T--E--N--T--S--A--D--H--S--H--A--D--A--E--H--I--E--N--T
SIRT1	Human	nt	9	>SIRT1_9_Human	cag	GTAATCAGTATCTGTTTTTGCCACCAAATCGTTACATTTTCCATGGCGCTGAGGTATATTCAGACTCTGAAGATGACGTCTTATCCTCTAGTTCTTGTGGCAGTAACAGTGATAGTGGGACATGCCAGAGTCCAAGTTTAGAAGAACCCATGGAGGATGAAAGTGAAATTGAAGAATTCTACAATGGCTTAGAAGATGAGCCTGATGTTCCAGAGAGAGCTGGAGGAGCTGGATTTGGGACTGATGGAGATGATCAAGAGGCAATTAATGAAGCTATATCTGTGAAACAGGAAGTAACAGACATGAACTATCCATCAAACAAATCATAG	...
SIRT1	Human	p	9	>SIRT1_9_Human		--N--Q--Y--L--F--L--P--P--N--R--Y--I--F--H--G--A--E--V--Y--S--D--S--E--D--D--V--L--S--S--S--S--C--G--S--N--S--D--S--G--T--C--Q--S--P--S--L--E--E--P--M--E--D--E--S--E--I--E--E--F--Y--N--G--L--E--D--E--P--D--V--P--E--R--A--G--G--A--G--F--G--T--D--G--D--D--Q
SIRT1	Medaka	nt	9	>SIRT1_9_Medaka	cag	CGGGCCAGTACCTCTTTCAAGCACCGAACCGGTACATTTTCCACGGAGCCGAGGTCTACTCCGACTCTGACGACGAGACGTCCAGCTCCTGTGGGAGCGACAGCGAGGACTCGGAGGGCAGCGTGGATGGCGTGGAGGACGACAGCGATGCAGAGGAGGACGGAGCAGAAGCGGCGGCAGAGGAAGAGGAGTGCCTCAGAGACACATTACCACACAGTCCAGCCAATGAGACGGCAGACGTGCAGATAAACAGAAGCTCTGAACAGACTGAAGGCTTCGCACAGATTTAG	...
SIRT1	Medaka	p	9	>SIRT1_9_Medaka		--G--Q--Y--L--F--Q--A--P--N--R--Y--I--F--H--G--A--E--V--Y--S--D--S--D--D--E--T--S--S--S--C--G--S--D--S--E--D--S--E--G--S--V--D--G--V--E--D--D--S--D--A--E--E--D--G--A--E--A--A--A--E--E--E--E--C--L--R--D--T--L--P--H--S--P--A--N--E--T--A--D--V--Q--I--N--R--S
SIRT1	Notho	nt	9	>SIRT1_9_Notho	xxx	CGGGCCAGTACTTGTTTCAGTCACCTAACCGCTACCTCTTCCACGGCGCCGAAGTCTACTCGGACTCCGAAGAGGAGACGTCGAGCTCCTGCGGTAGCGACAGTGATGAGTCAGAATGCAGTCCTGGTGGGGTGGAGGATGACAGCGACCCAGAGGACGTCAGTGAAGCGGCGGCGGCGGACGGAGAAACACGCATCAAAGACATGTTTCGAAATTCAGCCAATGAGGAAGAGTCAAGTGTGCAGATCGACAGTTCTTCTGAAAAAGCTCACAGTGCCACGAATCAAGCGTAA	...
SIRT1	Notho	p	9	>SIRT1_9_Notho		--G--Q--Y--L--F--Q--S--P--N--R--Y--L--F--H--G--A--E--V--Y--S--D--S--E--E--E--T--S--S--S--C--G--S--D--S--D--E--S--E--C--S--P--G--G--V--E--D--D--S--D--P--E--D--V--S--E--A--A--A--A--D--G--E--T--R--I--K--D--M--F--R--N--S--A--N--E--E--E--S--S--V--Q--I--D--S--S
SIRT1	Stickle	nt	9	>SIRT1_9_Stickle	cag	CAGGCCAGTACCTGTTTCAAGCGCCGTATCACTATATCTTCCACGGGGCGGAGGTCTACTCCGACTCTGAGGACGAGACGTCGAGCTCCTGTGCCAGTGACAGCGAGGAGTCCGACTGCAGCGCAGAGGGGGTGGAGGAAGAAAGCGAGCCGGAAGACGGCGACTCGCTGGCAGCCGATGGAGAGACGTGCCTCAGAGAAACATTACCGCACGCTTTAGCCAACGAGGGCGCGTCAAGCGTGCAGAAGGACAGTACGCCTGAAAAGACACAAAGCACCACACACCTTTAA	...
SIRT1	Stickle	p	9	>SIRT1_9_Stickle		--G--Q--Y--L--F--Q--A--P--Y--H--Y--I--F--H--G--A--E--V--Y--S--D--S--E--D--E--T--S--S--S--C--A--S--D--S--E--E--S--D--C--S--A--E--G--V--E--E--E--S--E--P--E--D--G--D--S--L--A--A--D--G--E--T--C--L--R--E--T--L--P--H--A--L--A--N--E--G--A--S--S--V--Q--K--D--S--T
SIRT1	Tetra	nt	9	>SIRT1_9_Tetra	cag	CAGACCAGTACCTGTTCTTGGCACCGAATCAGTACATCTTCCACGGGGCTGAGGTTTACTCGGACTCTGAAGACGACACGTCGAGCTCCAGCGGCAGTGACAGCGATGAGTCTGAATGCAGCGCAGATGGCGTGGACGAAGAAAGTGAACTAGAGGAGGCTTCAGCACTGCCAACAGATGGAGAAACACGCTTTAGAGACATAATACCCAGTGACGCCACACTAAGTGTGCAGACACTTGCATCAGAAAAGACGGAGAGCACCACACATCTTTAA	...
SIRT1	Tetra	p	9	>SIRT1_9_Tetra		--D--Q--Y--L--F--L--A--P--N--Q--Y--I--F--H--G--A--E--V--Y--S--D--S--E--D--D--T--S--S--S--S--G--S--D--S--D--E--S--E--C--S--A--D--G--V--D--E--E--S--E--L--E--E--A--S--A--L--P--T--D--G--E--T--R--F--R--D--I--I--P--S--D--A--T--L--S--V--Q--T--L--A--S--E--K--T--E
SIRT1	Zebra	nt	9	>SIRT1_9_Zebra	cag	CGTCGCAGTATTTATTTCAAGCACCGAACCGTTATGTTTTCCACGGGGCGGAGGTTTACTCGAGCTCAGAGGACGAGAGCTCCAGTTCGTGCGGCAGTGAAAGCGACGGATCTTTCCAGCATGAAGACAGCGAGGTGGAGGAAAACGGTGCAGCAATGACGGATAAGGAAACGGACACAGAAACAGTACAGGACAGTGAACACAGACGCCTTCAGACACACTGCACACAACACACACAATAA	...
SIRT1	Zebra	p	9	>SIRT1_9_Zebra		--S--Q--Y--L--F--Q--A--P--N--R--Y--V--F--H--G--A--E--V--Y--S--S--S--E--D--E--S--S--S--S--C--G--S--E--S--D--G--S--F--Q--H--E--D--S--E--V--E--E--N--G--A--A--M--T--D--K--E--T--D--T--E--T--V--Q--D--S--E--H--R--R--L--Q--T--H--C--T--Q--H--T--Q--*--
TP53	Human	nt	1	>TP53_01_HumanVar1	...	ATGGAGGAGCCGCAGTCAGATCCTAGCGTCGAGCCCCCTCTGAGTCAGGAAACATTTTCAGACCTATGGAAACT	gtg
TP53	Human	p	1	>TP53_01_HumanVar1p		M--E--E--P--Q--S--D--P--S--V--E--P--P--L--S--Q--E--T--F--S--D--L--W--K--L-
TP53	Medaka	nt	1	>TP53_01_Medaka	...	ATGGATCCTGTACCCGACCTGCCCGAGAGCCAAGGTTCTTTTCAAGAACTCTGGGAGACTGT	gta
TP53	Medaka	p	1	>TP53_01_Medakap		M--D--P--V--P--D--L--P--E--S--Q--G--S--F--Q--E--L--W--E--T--V-
TP53	Notho	nt	1	>TP53_01_Notho	...	ATGGAGGACTCTGCTTTGGACTTGGAGAGGCATGACTCCTTCCACGACATGTGGATGGATTTAAAAGATAATGTTTATTCCGCTTTGGA	xxx
TP53	Notho	p	1	>TP53_01_Nothop		M--E--D--S--A--L--D--L--E--R--H--D--S--F--H--D--M--W--M--D--L--K--D--N--V--Y--S--A--L--E-
TP53	Stickle	nt	1	>TP53_01_Stickle	...	ATGATGGAAGGCACCGGCTTCGAGGGATTAGCCTTGGGCCAGGACCTGCCTGACAGCCAGGACTCCTTCGCAGAGCTGTGGGGAAATGT	gtg
TP53	Stickle	p	1	>TP53_01_Sticklep		M--M--E--G--T--G--F--E--G--L--A--L--G--Q--D--L--P--D--S--Q--D--S--F--A--E--L--W--G--N--V-
TP53	Tetra	nt	1	>TP53_01_Tetra	...	ATGGAAGAGGAAACTTTCAGTCTGCCCTTAAGCCAGGACACCTTCCAAGATCTTTGGGAAAATGT	gta
TP53	Tetra	p	1	>TP53_01_Tetrap		M--E--E--E--T--F--S--L--P--L--S--Q--D--T--F--Q--D--L--W--E--N--V-
TP53	Zebra	nt	1	>TP53_01_Zebra	...	ATGGCGCAAAACGACAGCCAAGAGTTCGCGGAGCTCTGGGAGAAGAATTTGAT	gta
TP53	Zebra	p	1	>TP53_01_Zebrap		M--A--Q--N--D--S--Q--E--F--A--E--L--W--E--K--N--L--I-
TP53	Human	nt	2	>TP53_02_HumanVar1	cag	ACTTCCTGAAAACAACGTTCTG	gta
TP53	Human	p	2	>TP53_02_HumanVar1p		-L--P--E--N--N--V--L--
TP53	Medaka	nt	2	>TP53_02_Medaka	tag	TTATCCTCCGTTGGAAACTTTATCACTTCCAACTGTAAATGAGCCCACCGGGTCATGGGTCGCAACGGGGGATATGTTTCTCTTG	gta
TP53	Medaka	p	2	>TP53_02_Medakap		-Y--P--P--L--E--T--L--S--L--P--T--V--N--E--P--T--G--S--W--V--A--T--G--D--M--F--L--L--
TP53	Notho	nt	2	>TP53_02_Notho	xxx	GTCACCACCCATCCCAGTTACTTATCCTGATGGGAGTGATGTTCCAGACGAGGCTTGGGTGGACCAGAGCCAAATGCCTTTATTG	xxx
TP53	Notho	p	2	>TP53_02_Nothop		-S--P--P--I--P--V--T--Y--P--D--G--S--D--V--P--D--E--A--W--V--D--Q--S--Q--M--P--L--L--
TP53	Stickle	nt	2	>TP53_02_Stickle	cag	TGTTTCCCCCCCGCTCCTCAACCTTCCCTTGGCtCATCATAACGTGTGGCAAGATGGGAACATGGAGGCGCTG	gta
TP53	Stickle	p	2	>TP53_02_Sticklep		-V--S--P--P--L--L--N--L--P--L--A--H--H--N--V--W--Q--D--G--N--M--E--A--L--
TP53	Tetra	nt	2	>TP53_02_Tetra	cag	AGCGGCTCCCTCCATCTCCACCATCCAAACAACAGTTTCAGGAAATGAGTGCTGGCAGGACGGATCGTTGACTATGGCT	gta
TP53	Tetra	p	2	>TP53_02_Tetrap		-A--A--P--S--I--S--T--I--Q--T--T--V--S--G--N--E--C--W--Q--D--G--S--L--T--M--A--
TP53	Zebra	nt	2	>TP53_02_Zebra	cag	AAGTATTCAGCCCCCAGGTGGTGGCTCTTGCTGGGACATCATTAATGATGAG	gta
TP53	Zebra	p	2	>TP53_02_Zebrap		-S--I--Q--P--P--G--G--G--S--C--W--D--I--I--N--D--E--
TP53	Human	nt	3	>TP53_03_HumanVar1	cag	TCCCCCTTGCCGTCCCAAGCAATGGATGATTTGATGCTGTCCCCGGACGATATTGAACAATGGTTCACTGAAGACCCAGGTCCAGATGAAGCTCCCAGAATGCCAGAGGCTGCTCCCCCCGTGGCCCCTGCACCAGCAGCTCCTACACCGGCGGCCCCTGCACCAGCCCCCTCCTGGCCCCTGTCATCTTCTGTCCCTTCCCAGAAAACCTACCAGGGCAGCTACGGTTTCCGTCTGGGCTTCTTGCATTCTGGGACAGCCAAGTCTGTGACTTGCACG	gtc
TP53	Human	p	3	>TP53_03_HumanVar1p		S--P--L--P--S--Q--A--M--D--D--L--M--L--S--P--D--D--I--E--Q--W--F--T--E--D--P--G--P--D--E--A--P--R--M--P--E--A--A--P--P--V--A--P--A--P--A--A--P--T--P--A--A--P--A--P--A--P--S--W--P--L--S--S--S--V--P--S--Q--K--T--Y--Q--G--S--Y--G--F--R--L--G--F--L--H--S--G--T--A--K--S--V--T--C--T--
TP53	Medaka	nt	3	>TP53_03_Medaka	cag	GATCAAGACCTCAGTGGGACCTTCGATGACAAGATCTTYGACATACCGATTGAGCCAGTTCCCACCAACGAAGTAAACCCGCCACCYACCACCGTCCCGGTGACCACCGACTACCCGGGAAGCTACGAACTGGAACTTCGTTTTCAAAAATCTGGCACTGCAAAGTCTGTGACGTCCACA	gta
TP53	Medaka	p	3	>TP53_03_Medakap		D--Q--D--L--S--G--T--F--D--D--K--I--X--D--I--P--I--E--P--V--P--T--N--E--V--N--P--P--X--T--T--V--P--V--T--T--D--Y--P--G--S--Y--E--L--E--L--R--F--Q--K--S--G--T--A--K--S--V--T--S--T--
TP53	Notho	nt	3	>TP53_03_Notho	xxx	GACTCACAGACGTACAATCAGCTCATTTCTGAGCTTCCAGTGGACATGCCTCAGAAAGACTGCATCCTCCCCACGTCCTCCACTGTTCCTGTCACGACTGACCACCCAGGGGATTACCAGCTGGAGCTTCGTTTTCAGAAGTCTGGAACCACCAAGTCGGTCACCTCAACC	xxx
TP53	Notho	p	3	>TP53_03_Nothop		D--S--Q--T--Y--N--Q--L--I--S--E--L--P--V--D--M--P--Q--K--D--C--I--L--P--T--S--S--T--V--P--V--T--T--D--H--P--G--D--Y--Q--L--E--L--R--F--Q--K--S--G--T--T--K--S--V--T--S--T--
TP53	Stickle	nt	3	>TP53_03_Stickle	cag	CTGCCGGAGGGTTTCGATGAGAAGCTATTCGAGcTCCCCCCCGAGGTGTCCACTGCGGACGGTGTGACTCCCCCCGCCTCCACCGTGCCGGTGACCAGCGACCACCCGGGCGAGTTCGGATTCCAGCTGCGCTTTCAGAAGTCCGGCACAGCCAAGTCGGTCACTTCTACT	gta
TP53	Stickle	p	3	>TP53_03_Sticklep		L--P--E--G--F--D--E--K--L--F--E--L--P--P--E--V--S--T--A--D--G--V--T--P--P--A--S--T--V--P--V--T--S--D--H--P--G--E--F--G--F--Q--L--R--F--Q--K--S--G--T--A--K--S--V--T--S--T--
TP53	Tetra	nt	3	>TP53_03_Tetra	cag	CTCATGGACATGCCCTACGATGAGGATCTGTTCAATCTGCCTTCTGAGCTGCCAAACAAAGATGGCGCTAACTCTTCCTGCCCCACCGTCCCGGTCACCACCGATCACCCCGGAGAGTATGACTTCAAGCTGCGTTTTCAGAAGTCTGGCACGGCAAAGTCCGTCACCTCCACC	gtg
TP53	Tetra	p	3	>TP53_03_Tetrap		L--M--D--M--P--Y--D--E--D--L--F--N--L--P--S--E--L--P--N--K--D--G--A--N--S--S--C--P--T--V--P--V--T--T--D--H--P--G--E--Y--D--F--K--L--R--F--Q--K--S--G--T--A--K--S--V--T--S--T--
TP53	Zebra	nt	3	>TP53_03_Zebra	cag	GAGTACTTGCCGGGATCGTTTGACCCCAATTTTTTTGAAAATGTGCTTGAAGAACAGCCTCAGCCATCCACTCTCCCACCAACATCCACTGTTCCGGAGACAAGCGACTATCCCGGCGATCATGGATTTAGGCTCAGGTTCCCGCAGTCTGGCACAGCAAAATCTGTAACTTGCACT	gtg
TP53	Zebra	p	3	>TP53_03_Zebrap		E--Y--L--P--G--S--F--D--P--N--F--F--E--N--V--L--E--E--Q--P--Q--P--S--T--L--P--P--T--S--T--V--P--E--T--S--D--Y--P--G--D--H--G--F--R--L--R--F--P--Q--S--G--T--A--K--S--V--T--C--T--
TP53	Human	nt	4	>TP53_04_HumanVar1	cag	TACTCCCCTGCCCTCAACAAGATGTTTTGCCAACTGGCCAAGACCTGCCCTGTGCAGCTGTGGGTTGATTCCACACCCCCGCCCGGCACCCGCGTCCGCGCCATGGCCATCTACAAGCAGTCACAGCACATGACGGAGGTTGTGAGGCGCTGCCCCCACCATGAGCGCTGCTCAGATAGCGATG	gtg
TP53	Human	p	4	>TP53_04_HumanVar1p		Y--S--P--A--L--N--K--M--F--C--Q--L--A--K--T--C--P--V--Q--L--W--V--D--S--T--P--P--P--G--T--R--V--R--A--M--A--I--Y--K--Q--S--Q--H--M--T--E--V--V--R--R--C--P--H--H--E--R--C--S--D--S--D---
TP53	Medaka	nt	4	>TP53_04_Medaka	cag	TACTCTGAAACTTTAAATAAGCTGTACTGCCAGCTTGCAAAAACCAGCCCCATAGAAGTCCGGGTGAGCAAGGAGCCTCCAAAGGGCGCCATTCTCAGGGCCACTGCGGTCTACAAGAAGACGGAGCACGTGGCGGACGTGGTGAGGAGGTGTCCCCACCACCAAAACGAGGACT	gta
TP53	Medaka	p	4	>TP53_04_Medakap		Y--S--E--T--L--N--K--L--Y--C--Q--L--A--K--T--S--P--I--E--V--R--V--S--K--E--P--P--K--G--A--I--L--R--A--T--A--V--Y--K--K--T--E--H--V--A--D--V--V--R--R--C--P--H--H--Q--N--E--D---
TP53	Notho	nt	4	>TP53_04_Notho	xxx	TTTTCCGAGCAGCTAAACAAACTCTTCTGTCGGCTGGCAAAGACTACTCCAGTAGAGGTTTTGGTCAGCAGGGAGCCGCCTCAGAACGCCATTCTCAGAGCCACAGCGGTTTATAAGAAGTCTGAGCATGTGGCTGAAGCTGTGAGGAGATGCCCCCACCATCAGAACAAGGACT	xxx
TP53	Notho	p	4	>TP53_04_Notho		F--S--E--Q--L--N--K--L--F--C--R--L--A--K--T--T--P--V--E--V--L--V--S--R--E--P--P--Q--N--A--I--L--R--A--T--A--V--Y--K--K--S--E--H--V--A--E--A--V--R--R--C--P--H--H--Q--N--K--D---
TP53	Stickle	nt	4	>TP53_04_Stickle	cag	TATTCTGAGATCCTCAATAAGCTGTACTGCCAGCTGGCGAAAACCAGCCTCATTGAAGTGCTGGTAACCAAGGAGCTTCCTACGGGGGCTCTCCTGAGGGCCACGGCCGTGTACAAGAAGTCGGATCATGTGGCCGAAGTGGTCCGCAGATGTCCGCATCATCAGAAGGAGGACG	gta
TP53	Stickle	p	4	>TP53_04_Sticklep		Y--S--E--I--L--N--K--L--Y--C--Q--L--A--K--T--S--L--I--E--V--L--V--T--K--E--L--P--T--G--A--L--L--R--A--T--A--V--Y--K--K--S--D--H--V--A--E--V--V--R--R--C--P--H--H--Q--K--E--D---
TP53	Tetra	nt	4	>TP53_04_Tetra	cag	TACTCCGAGAGCCTCAACAAGCTCTACTGCCAGCTTGCGAAGACCAGTCCGCTGGAAGTGCTCCTGAGCAGGGAGCCTCCGCTGGGGGCCATGCTGAGGGCCACTGCCATTTACAAGAAGACGGAGCACGTGGCAGAAGTGGTGCGCCGGTGCCCCCACCACCAGAACGAGGACT	gta
TP53	Tetra	p	4	>TP53_04_Tetrap		Y--S--E--S--L--N--K--L--Y--C--Q--L--A--K--T--S--P--L--E--V--L--L--S--R--E--P--P--L--G--A--M--L--R--A--T--A--I--Y--K--K--T--E--H--V--A--E--V--V--R--R--C--P--H--H--Q--N--E--D--S
TP53	Zebra	nt	4	>TP53_04_Zebra	cag	TATTCACCGGACCTGAATAAACTCTTCTGTCAGCTGGCAAAAACTTGCCCCGTTCAAATGGTGGTGGACGTTGCCCCTCCACAGGGCTCCGTGGTTCGAGCCACTGCCATCTATAAGAAGTCCGAGCATGTGGCTGAAGTGGTCCGCAGATGCCCCCATCATGAGCGAACCCCGGATGGAGATA	gta
TP53	Zebra	p	4	>TP53_04_Zebrap		Y--S--P--D--L--N--K--L--F--C--Q--L--A--K--T--C--P--V--Q--M--V--V--D--V--A--P--P--Q--G--S--V--V--R--A--T--A--I--Y--K--K--S--E--H--V--A--E--V--V--R--R--C--P--H--H--E--R--T--P--D--G--D---
TP53	Human	nt	5	>TP53_05_HumanVar1	tag	GTCTGGCCCCTCCTCAGCATCTTATCCGAGTGGAAGGAAATTTGCGTGTGGAGTATTTGGATGACAGAAACACTTTTCGACATAGTGTGGTGGTGCCCTATGAGCCGCCTGAG	gtc
TP53	Human	p	5	>TP53_05_HumanVar1p		--L--A--P--P--Q--H--L--I--R--V--E--G--N--L--R--V--E--Y--L--D--D--R--N--T--F--R--H--S--V--V--V--P--Y--E--P--P--E--
TP53	Medaka	nt	5	>TP53_05_Medaka	tag	CTGTGGAGCACCGAAGCCATCTGATTCGGGTGGAGGGCAGCCAGCTGGCCCAGTATTTTGAAGACCCTTATACCAAAAGGCAGAGTGTTACAGTTCCTTATGAGCCCCCGCAG	gta
TP53	Medaka	p	5	>TP53_05_Medakap		--V--E--H--R--S--H--L--I--R--V--E--G--S--Q--L--A--Q--Y--F--E--D--P--Y--T--K--R--Q--S--V--T--V--P--Y--E--P--P--Q--
TP53	Notho	nt	5	>TP53_05_Notho	xxx	CATCTGATAACAAAAGTCATTTGATCCGCGTTGAGGGCAGCCAGCTGGCTCAGTACTTTGAGGATCCTTTTACCAAGAGGCAGAGTGTGACTGTGCCTTATGAGCCCCCGCAG	xxx
TP53	Notho	p	5	>TP53_05_Nothop		--S--D--N--K--S--H--L--I--R--V--E--G--S--Q--L--A--Q--Y--F--E--D--P--F--T--K--R--Q--S--V--T--V--P--Y--E--P--P--Q--
TP53	Stickle	nt	5	>TP53_05_Stickle	cag	CTGCAGACCACAGCAGCCATCTGATCAGGGTGGAGGGCAGCCAGAGGGCTCAATATTTTGAGGATCCCAACACTAAGAGGCAGAGTGTGACTGTCCCTTACGAGCTCCCACAG	gtg
TP53	Stickle	p	5	>TP53_05_Sticklep		--A--D--H--S--S--H--L--I--R--V--E--G--S--Q--R--A--Q--Y--F--E--D--P--N--T--K--R--Q--S--V--T--V--P--Y--E--L--P--Q--
TP53	Tetra	nt	5	>TP53_05_Tetra	cag	CCACGGAGAACCGGAGCCACCTGATCAGGATGGAGGGCAGTCAGCGAGCGCAGTACTTCGAAGATCCGCACACTAAACGGCAGAGCGTCACCGTCCCCTACGAGCCCCCTCAG	gta
TP53	Tetra	p	5	>TP53_05_Tetrap		--T--E--N--R--S--H--L--I--R--M--E--G--S--QR----A--Q--Y--F--E--D--P--H--T--K--R--Q--S--V--T--V--P--Y--E--P--P--Q--
TP53	Zebra	nt	5	>TP53_05_Zebra	cag	ACTTGGCGCCTGCTGGTCATTTGATAAGAGTGGAGGGCAATCAGCGAGCAAATTACAGGGAAGATAACATCACTTTAAGGCATAGTGTTTTTGTCCCATATGAAGCACCACAG	gtt
TP53	Zebra	p	5	>TP53_05_Zebrap		--L--A--P--A--G--H--L--I--R--V--E--G--N--Q--R--A--N--Y--R--E--D--N--I--T--L--R--H--S--V--F--V--P--Y--E--A--P--Q--
TP53	Human	nt	6	>TP53_06_HumanVar1	tag	GTTGGCTCTGACTGTACCACCATCCACTACAACTACATGTGTAACAGTTCCTGCATGGGCGGCATGAACCGGAGGCCCATCCTCACCATCATCACACTGGAAGACTCCAG	gtc
TP53	Human	p	6	>TP53_06_HumanVar1p		V--G--S--D--C--T--T--I--H--Y--N--Y--M--C--N--S--S--C--M--G--G--M--N--R--R--P--I--L--T--I--I--T--L--E--D--S----
TP53	Medaka	nt	6	>TP53_06_Medaka	cag	CCGGGCTCTGAGATGACCACCATCYTGCTYAGCTACATGTGTAACAGCTCGTGCATGGGGGGGATGAACCGCAGACCCATCCTCACCATCCTCACTCTGGAAACCGA	gta
TP53	Medaka	p	6	>TP53_06_Medakap		P--G--S--E--M--T--T--I--X--X--S--Y--M--C--N--S--S--C--M--G--G--M--N--R--R--P--I--L--T--I--L--T--L--E--T--E-
TP53	Notho	nt	6	>TP53_06_Notho	xxx	TTGGGCTCAGAAATGACGACCATACTGCTCAGCTTTATGTGCAACAGCTCCTGCATGGGGGGCATGAATCGCCGTCCTATCCTCACCATCCTGACCCTGGAAACCCCCGA	xxx
Tp53	Notho	p	6	>TP53_06_Nothop		L--G--S--E--M--T--T--I--L--L--S--F--M--C--N--S--S--C--M--G--G--M--N--R--R--P--I--L--T--I--L--T--L--E--T--P--E-
TP53	Stickle	nt	6	>TP53_06_Stickle	cag	TTGGGCACCGAGATGACAACGATCCTGCTGAGCTTCATGTGCAACAGTTCCTGCATGGGGGGCATGAACCGCAGACCCATCCTCACCATCCTGACCCTGGAGACTCCAGA	gta
TP53	Stickle	p	6	>TP53_06_Sticklep		L--G--T--E--M--T--T--I--L--L--S--F--M--C--N--S--S--C--M--G--G--M--N--R--R--P--I--L--T--I--L--T--L--E--T--P--E-
TP53	Tetra	nt	6	>TP53_06_Tetra	tag	CTCGGGTCCGAATTCACCACCATCCTGCTCAGTTTTATGTGCAATAGTTCATGCATGGGGGGCATGAACCGCCGGCCCATCCTCGCCATCTTGACCCTGGAAACTCAAGA	gta
TP53	Tetra	p	6	>TP53_06_Tetrap		L--G--S--E--F--T--T--I--L--L--S--F--M--C--N--S--S--C--M--G--G--M--N--R--R--P--I--L--A--I--L--T--L--E--T--Q--E-
TP53	Zebra	nt	6	>TP53_06_Zebra	cag	CTTGGTGCTGAATGGACAACTGTGCTACTAAACTACATGTGCAATAGCAGCTGCATGGGGGGGATGAACCGCAGGCCCATCCTCACAATCATCACTCTGGAGACTCAGGA	gta
TP53	Zebra	p	6	>TP53_06_Zebrap		L--G--A--E--W--T--T--V--L--L--N--Y--M--C--N--S--S--C--M--G--G--M--N--R--R--P--I--L--T--I--I--T--L--E--T--Q--E-
TP53	Human	nt	7	>TP53_07_HumanVar1	tag	TGGTAATCTACTGGGACGGAACAGCTTTGAGGTGCGTGTTTGTGCCTGTCCTGGGAGAGACCGGCGCACAGAGGAAGAGAATCTCCGCAAGAAAGGGGAGCCTCACCACGAGCTGCCCCCAGGGAGCACTAAGCGAG	gta
TP53	Human	p	7	>TP53_07_HumanVar1p		-G--N--L--L--G--R--N--S--F--E--V--R--V--C--A--C--P--G--R--D--R--R--T--E--E--E--N--L--R--K--K--G--E--P--H--H--E--L--P--P--G--S--T--K--R---
TP53	Medaka	nt	7	>TP53_07_Medaka	cag	GGGTCTGGTTCTTGGCCGGAGGTGTTTYGAGGTCAGAATCTGTGCTTGCCCGGGGCGGGACCGCAAAACGGAGGAGGAAAGCCGGCAGAAAACGCAGCCCAAAAAAAGGA	gta
TP53	Medaka	p	7	>TP53_07_Medakap		-G--L--V--L--G--R--R--C--X--E--V--R--I--C--A--C--P--G--R--D--R--K--T--E--E--E--S--R--Q--K--T--Q--P--K--K--R--K
TP53	Notho	nt	7	>TP53_07_Notho	xxx	GGGTCTCGTTTTGGGGCGGAGGTGCTTCGAAGTTCGTGTCTGTGCGTGTCCGGGCAGAGACCGGAAGACTGAAGAGGAACAGGCGAACAAGAAGGAAAGTGGCTCCAAACAGACCCAAAAAAAAAGGA	xxx
TP53	Notho	p	7	>TP53_07_Nothop		-G--L--V--L--G--R--R--C--F--E--V--R--V--C--A--C--P--G--R--D--R--K--T--E--E--E--Q--A--N--K--K--E--S--G--S--K--Q--T--Q--K--K--R---
TP53	Stickle	nt	7	>TP53_07_Stickle	cag	GGGACTGGTTTTGGGCCGGCGGTGCTTTGAGGTGCGTGTCTGTGCGTGTCCAGGCAGGGACCGCAAATCTGAGGAAATCAAATCAAAGACTCAGATCGGCACTAAACAAACAACTAAACGAA	gca
TP53	Stickle	p	7	>TP53_07_Sticklep		-G--L--V--L--G--R--R--C--F--E--V--R--V--C--A--C--P--G--R--D--R--K--S--E--E--I--K--S--K--T--Q--I--G--T--K--Q--T--T--K--R--K
TP53	Tetra	nt	7	>TP53_07_Tetra	cag	GGGTGTCGTGTTGGGACGGAGGTGCTTTGAAGTCCGCGTCTGCGCATGTCCGGGCAGAGACCGCAAAACCGAGGAGGCCAACAGCACCAAGATGCAGACCGAGACCAAAGATGCCAAAAAGCGCA	gta
TP53	Tetra	p	7	>TP53_07_Tetrap		-G--V--V--L--G--R--R--C--F--E--V--R--V--C--A--C--P--G--R--D--R--K--T--E--E--A--N--S--T--K--M--Q--T--E--T--K--D--A--K--K--R---
TP53	Zebra	nt	7	>TP53_07_Zebra	cag	AGGTCAGTTGCTGGGCCGGAGGTCTTTTGAGGTGCGTGTGTGTGCATGTCCAGGCAGAGACAGGAAAACTGAGGAGAGCAACTTCAAGAAAGACCAAGAGACCAAAACCATGGCCAAAACCACCACTGGGACCAAACGTA	gta
TP53	Zebra	p	7	>TP53_07_Zebrap		-G--Q--L--L--G--R--R--S--F--E--V--R--V--C--A--C--P--G--R--D--R--K--T--E--E--S--N--F--K--K--D--Q--E--T--K--T--M--A--K--T--T--T--G--T--K--R---
TP53	Human	nt	8	>TP53_08_HumanVar1	tag	CACTGCCCAACAACACCAGCTCCTCTCCCCAGCCAAAGAAGAAACCACTGGATGGAGAATATTTCACCCTTCAG	gta
TP53	Human	p	8	>TP53_08_HumanVar1p		--L--P--N--N--T--S--S--S--P--Q--P--K--K--K--P--L--D--G--E--Y--F--T--L--Q--
TP53	Medaka	nt	8	>TP53_08_Medaka	cag	AGGTGACACCCAACACCTCCTCCTCTAAGAGGAAGAAGTCCCACTCAAGTGGAGAGGAGGAGGACAACAGAGAAGTCTTTCATTTTGAG	gta
TP53	Medaka	p	8	>TP53_08_Medakap		--V--T--P--N--T--S--S--S--K--R--K--K--S--H--S--S--G--E--E--E--D--N--R--E--V--F--H--F--E--
TP53	Notho	nt	8	>TP53_08_Notho	xxx	ATCTGGCTCCCAACACCTCCTCTCTCACAACTCCAGCCAAGAAGATGAAGTCATCATCCAGTGGAGAGGACGAAGAGAAAGAGATGATACCGCTATAT	xxx
TP55	Notho	p	8	>TP53_08_Nothop		--L--A--P--N--T--S--S--L--T--T--P--A--K--K--M--K--S--S--S--S--G--E--D--E--E--K--E--M--I--P--L--Y--
TP53	Stickle	nt	8	>TP53_08_Stickle	tag	AGAACCCgGCTCCGACCCCCAACACGTCTGAGAAAAAGGCCAAGTCGGCCTCCAGTGCCGAGGAGGAGGACAAGGATGTGTTTGTCCTGCGT	gta
TP53	Stickle	p	8	>TP53_08_Sticklep		--N--P--A--P--T--P--N--T--S--E--K--K--A--K--S--A--S--S--A--E--E--E--D--K--D--V--F--V--L--R--
TP53	Tetra	nt	8	>TP53_08_Tetra	tag	AAAGCGCCCCAACGTCTGACAGCACCACCGTGAAGAAGTCCAGGACGGCCTCCAGCGCGGAGGAGGATGACAAGGAGGTCTTCACTCTGCAGGCGAGCAGC	gtt
TP53	Tetra	p	8	>TP53_08_Tetrap		--S--A--P--T--S--D--S--T--T--V--K--K--S--R--T--A--S--S--A--E--E--D--D--K--E--V--F--T--L--Q--A--S--S--
TP53	Zebra	nt	8	>TP53_08_Zebra	cag	GTTTGGTGAAAGAATCTTCTTCAGCTACATTACGACCTGAGGGGAGCAAAAAGGCCAAGGGCTCCAGCAGCGATGAGGAGATCTTTACCCTGCAG	gtg
TP53	Zebra	p	8	>TP53_08_Zebrap		--L--V--K--E--S--S--S--A--T--L--R--P--E--G--S--K--K--A--K--G--S--S--S--D--E--E--I--F--T--L--Q--
TP53	Human	nt	9	>TP53_09_HumanVar1	cag	ATCCGTGGGCGTGAGCGCTTCGAGATGTTCCGAGAGCTGAATGAGGCCTTGGAACTCAAGGATGCCCAGGCTGGGAAGGAGCCAGGGGGGAGCAGGGCTCACTCCAG	gtg
TP53	Human	p	9	>TP53_09_HumanVar1p		I--R--G--R--E--R--F--E--M--F--R--E--L--N--E--A--L--E--L--K--D--A--Q--A--G--K--E--P--G--G--S--R--A--H--S----
TP53	Medaka	nt	9	>TP53_09_Medaka	tag	GTTTATGGGAGGGAGCGCTACGAGTTCCTTAAGAAGATAAACGATGGCCTTGAACTGCTGGAAAAGGAGAG	gta
TP53	Medaka	p	9	>TP53_09_Medakap		V--Y--G--R--E--R--Y--E--F--L--K--K--I--N--D--G--L--E--L--L--E--K--E--S-
TP53	Notho	nt	9	>TP53_09_Notho	xxx	ATTCAAGGACGCAAAAAATGGAACCTGATGAAACGTATAAGCGATGGGTTGGACCTGGTGGAAAAAGAGAA	xxx
TP53	Notho	p	9	>TP53_09_Nothop		I--Q--G--R--K--K--W--N--L--M--K--R--I--S--D--G--L--D--L--V--E--K--E----
TP53	Stickle	nt	9	>TP53_09_Stickle	cag	GTTCGAGGTCGCGAGCGTTATGAGTGGTTGAAGAAGATCCACGATGGTCTGGAGCTGCTGGACAGAGAAAG	gta
TP53	Stickle	p	9	>TP53_09_Sticklep		V--R--G--R--E--R--Y--E--W--L--K--K--I--H--D--G--L--E--L--L--D--R--E--R-
TP53	Tetra	nt	9	>TP53_09_Tetra	cag	ATTCGTGGTCGCAAACGCTATGAAATGATAAAGAGGATTAATGACGGTCTGGATTTACTTGAAAA	gta
TP53	Tetra	p	9	>TP53_09_Tetrap		I--R--G--R--K--R--Y--E--M--I--K--R--I--N--D--G--L--D--L--L--E--N-
TP53	Zebra	nt	9	>TP53_09_Zebra	cag	GTGAGGGGCAGGGAGCGTTATGAAATTTTAAAGAAATTGAACGACAGTCTGGAGTTAAGTGATGTGGTGCCTGCCTCAGATGCTGAAAAGTATCGTCAGAAATT	gta
TP53	Zebra	p	9	>TP53_09_Zebrap		V--R--G--R--E--R--Y--E--I--L--K--K--L--N--D--S--L--E--L--S--D--V--V--P--A--S--D--A--E--K--Y--R--Q--K--F-
TP53	Human	nt	10	>TP53_10_HumanVar1	cag	CCACCTGAAGTCCAAAAAGGGTCAGTCTACCTCCCGCCATAAAAAACTCATGTTCAAGACAGAAGGGCCTGACTCAGACTGA	...
TP53	Human	p	10	>TP53_10_HumanVar1p		-H--L--K--S--K--K--G--Q--S--T--S--R--H--K--K--L--M--F--K--T--E--G--P--D--S--D--*--
TP53	Medaka	nt	10	>TP53_10_Medaka	cag	CAAAAGTAAAAACAAAGATTCTGGGATGGTCCCCTCCAGTGGGAAGAAGCTGAAGAGCAATTAA	...
TP53	Medaka	p	10	>TP53_10_Medakap		-K--S--K--N--K--D--S--G--M--V--P--S--S--G--K--K--L--K--S--N--*--
TP53	Notho	nt	10	>TP53_10_Notho	xxx	AAAGCAGCTGTTGGTCCAGGAAGTCCTCCCTACAAGCGGAAAGAGGCTTCTGAAGAAGGACCGGAGTGACAGCGATTAG	...
TP53	Notho	p	10	>TP53_10_Nothop		-K--Q--L--L--V--Q--E--V--L--P--T--S--G--K--R--L--L--K--K--D--R--S--D--S--D--*--
TP53	Stickle	nt	10	>TP53_10_Stickle	cag	GCTGTCCAAGCCCACGGTGTCCGTGAAACACGAGGCGGCGGCGCCTTCCGGCGGGAAGAGACTGCTGAGGAGCGACAGCGAATAA	...
TP53	Stickle	p	10	>TP53_10_Sticklep		-L--S--K--P--T--V--S--V--K--H--E--A--A--A--P--S--G--G--K--R--L--L--R--S--D--S--E--*--
TP53	Tetra	nt	10	>TP53_10_Tetra	cag	TAAAACCAAGTCCAAGACTACTTATAAACCCGAGGGTCCCGTCCTGCCAAGTGGAAAGAGGCTGATGCACAGAGGAGAGAAGAGCGACAGCGACTGA	...
TP53	Tetra	p	10	>TP53_10_Tetrap		-K--T--K--S--K--T--T--Y--K--P--E--G--P--V--L--P--S--G--K--R--L--M--H--R--G--E--K--S--D--S--D--*--
TP53	Zebra	nt	10	>TP53_10_Zebra	cag	CATGACAAAAAACAAAAAAGAGAATCGTGAATCATCTGAGCCCAAACAGGGAAAGAAGCTGATGGTGAAGGACGAAGGAAGAAGCGACTCTGATTAA	...
TP53	Zebra	p	10	>TP53_10_Zebrap		-M--T--K--N--K--K--E--N--R--E--S--S--E--P--K--Q--G--K--K--L--M--V--K--D--E--G--R--S--D--S--D--*--
